# Supplementary material for: Assessment of front and back of pack nutrition labels of selected convenience food products and snacks available in the Indian market
Source: PLoS One. 2024 Dec 6;19(12):e0314819. doi: 10.1371/journal.pone.0314819 (PMC11623555; doi:10.1371/journal.pone.0314819)
Supplement: S2 Fig — (a). Energy contributed by the macronutrients in commercial products (Idly mix), (b). Energy contributed by the macronutrients in commercial products (Breakfast cereal), (c). Energy contributed by the macronutrients in commercial products (Porridge mix), (d). Energy contributed by the macronutrients in commercial products (Soup mix), (e). Energy contributed by the macronutrients in commercial products (Beverage mix), (f). Energy contributed by the macronutrients in commercial products (Extruded snacks). (ZIP) [file pone.0314819.s002.zip]

Archive with 6 entries (6 files):
- Fig S2 (e).tif
- Fig S2 (f).tif
- Fig S2 (a).tif
- Fig S2 (b).tif
- Fig S2 (c).tif
- Fig S2 (d).tif
