# Supplementary material for: Assessment of front and back of pack nutrition labels of selected convenience food products and snacks available in the Indian market
Source: PLoS One. 2024 Dec 6;19(12):e0314819. doi: 10.1371/journal.pone.0314819 (PMC11623555; doi:10.1371/journal.pone.0314819)
Supplement: S3 Fig — (a). Carbohydrate content of the convenience food products and snacks, (b). Protein content of the convenience food products and snacks, (c). Total fat content of the convenience food products and snacks, (d). Saturated fat content of the convenience food products and snacks, (e). Trans fat content of the convenience food products and snacks, (f). Cholesterol content of the convenience food products and snacks, (g). Dietary fibre content of the convenience food products and snacks, (h). Sugar content of the convenience food products and snacks, (i). Sodium content of the convenience food products and snacks, (j). Energy contributed by the convenience food products and snacks. (ZIP) [file pone.0314819.s003.zip]

Archive with 10 entries (10 files):
- Fig S3 (d).tif
- Fig S3 (e).tif
- Fig S3 (f).tif
- Fig S3 (g).tif
- Fig S3 (h).tif
- Fig S3 (i).tif
- Fig S3 (j).tif
- Fig S3 (a).tif
- Fig S3 (b).tif
- Fig S3 (c).tif
