# Supplementary material for: Assessment of front and back of pack nutrition labels of selected convenience food products and snacks available in the Indian market
Source: PLoS One. 2024 Dec 6;19(12):e0314819. doi: 10.1371/journal.pone.0314819 (PMC11623555; doi:10.1371/journal.pone.0314819)
Supplement: S1 Dataset — (XLSX) [file pone.0314819.s004.xlsx]

## Sheet: Idly Mix
S.No	Product Code	Carbohydrate (g/100g)	Protein (g/100g)	Dietary Fibre (g/100g)	Total fat (g/100g)	Saturated fat (g/100g)	Trans Fat (g/100g)	Cholesterol (mg/100g)	Sodium (mg/100g)	Sugar (g/100g)	Energy (Kcal/100g)	Ingredient list	Nutritional content claims
1	IM - 1	67	10		5						353	Wheat semolina, rice flour, bengal gram, salt, edible vegetable fat, mustard, curry leaves, ginger, red chilli flakes, raising agent E500 (ii)
2	IM - 2	66	10		3						331	Ragi, rava, bengal gram, salt, cashew nuts, curry leaves , raising agent E500 (ii), acidity regulator (E 300)
3	IM - 3	68.5	12.5		5.8	2.8	0.02			0.9	376	Rice 67.1%, urad dal, refined palm oil, Raising agent INS 500 (ii), Acidity regulator INS296, Salt, Fenugreek
4	IM - 4	74.8	9.9		7.8	2.7	0			0.1	409	Semolina 76.6%, Maida, Edible vegetable oil, Cashew nut 3.1%, Bengal gram dal 2.8%, dehydrated carrot bits 1.9%, iodised salt, Raising agent (INS 500ii), Dehydrated ginger bits, Curry leaves 0.7%, mustard seeds 0.4%, fenugreek powder, asafoetida, dehydrated green chilli powder
5	IM - 5	77	12		7.7	3.9	0	0	967	2	425	Semolina, Bengal gram dal, interesteriied vegetable fat (Palm oil, Sesame oil) (Trans fat free), Salt, Cashewnuts (1.5%), raising agent INS 500ii, mustard seeds, curry leaves, compounded asafoetida (Edible gum, wheat flour-atta, asafoetida)
6	IM - 6	72	11		4	2.14	0.01			0.5	368	Rice flour (65%), split black gram flour(26%), edible veg fat, acidity regulator (E330), raising agent (E500(ii), Edible common salt.
7	IM - 7	71	11		2						346	Semolina (92%), salt, mixed spices, cashew nuts, raising agent(E500(ii)).
8	IM - 8	72.97	5.85	3.25	5.25	1.68	0	0	920	0.83	363	Little millet rava, Black gram flour,Vegetable oil, salt,Cooking soda, Wheat semolina	Rich in protein, High dietary fibre, Low GI food
9	IM - 9	71.28	9.97		11.26						426.34	Sooji, Vegetable oil,cashew, green chili, curry leaves, sodium bi-carbonate, mustard,urad dal, chana dal, salt, sugar
10	IM - 10	72.47	15.47	3.11	1.61						365.45	Ragi (finger millet), whole wheat grits, black gram, citric acid, sodium bicarbonate, vegetable oil, salt
11	IM - 11	48	8	3	6	2.5	0	0	1200	1	280	Kodo millet (34.6%), Split black gram (19.6%), Rice (14.7%), Beaten rice (14.7%), edible vegetable fat-interesterified (Made form palm oil, palm kernel oil & its fractions, Sesame oil, antioxidant (INS 319), Vitamin A), iodized salt, Black pepper, Cashewnuts, cumin, curry leaves, ginger, Raising agent-sodium bicarbonate [INS 500 (ii)]	Source of fibre
12	IM - 12	53	8	2	2	0.3	0	0	1300	0	260	Kodo millet (37%), Beaten rice (21%), Split black gram (21%), Rice (16%), iodized salt, edible vegetable fat-interesterified (Made form palm oil, palm kernel oil & its fractions, Sesame oil, antioxidant (INS 319), Vitamin A), Raising agent-sodium bicarbonate [INS 500 (ii)]	Source of fibre
13	IM - 13	61	21	14	4.5	0	0	0	30	7	30	Chickpeas, Mung Beans, Curcumin Extract, Added Vitamins & Minerals (B Complex, Vitamin C, Vitamin A, Vitamin D, Magnesium, Calcium, Iron), Fenugreek Seed.
14	IM - 14	62.1	9.9	0.5	8.4				659.6		363.9	Suji, edible vegetable oil, cashew nut, bengal gram dhal, salt, green chillies, ginger, mustard, curry leaves, raising agent INS 500(ii)
15	IM - 15	63	12		6	2.5	1	0	1500		354	semolina (65%), urad dhal ( spit black gram )flour, bakery shortening (palmolein oil, seasame oil), channa dhal (spit bengal gram), salt, citric acid (E330), sodium bi carbonate (E 500 II ), dehydrated green chillies, dehydrated curry leaves, mustard seeds, dried ginger powder, fenugeek powder, aasafoetida powder , permitted antioxidant (E 320).
16	IM - 16	60	10	2.5	14.25	2.25	0	0	1052.5	0.75	400	Ragi ( Finger Millet) 47%,Semolina, Rice Bran Oil, Bengal Gram Dal, Cashew Nut, Salt, Mustard Seeds, Curry Leaves, Spices and Raising Agent.
17	IM - 17	72.5	11	2.8	4.2				108		373	Finger Millet, Black Gram and Fenugreek.
18	IM - 18	70.57	10.22	4.08	7.55	5.27	0	0	1428	0.5	391.11	Kodo Millet (55%), Sooji (36%), hydrogenated oil, salt, copra, cooking soda,cumin,pepper,curry leaves, ginger powder	Source of protein,Source of dietary fibre
19	IM - 19	69.6	9.8	3.92	8.95	4.18	0	0	1228	0.5	396.39	Little Millet (55%), Sooji (36%), hydrogenated oil, Bengal Gram dal, salt, mustard, cooking soda, green chilli, curry leaves.	Source of protein,Source of dietary fibre
20	IM - 20	76.1	12	1.5	1.1						362	Rice, urid dhal, pepper, jeeragam, dry ginger, aasafodida, sodium bi carbonate, citric acid, salt.
21	IM - 21	74	10.9		0.7	0.1			945	0.7	345	Rice (70%), Black Gram Dal, Edible Common Salt, Raising Agent (Sodium Bicarbonate), Acidity Regulator( Malic Acid, Sodium Acetate).
22	IM - 22	63.62	7	2.77	15						421.2	Quinoa (54%), Sooji, Bengal Gram Dal, Vegetable Oil, Salt, Green Chili, Curry Leaves, Mustard,Cooking Soda	Trans fat free, low GI
23	IM - 23	79.4286	12.4	7.88571	1.22857	0.6	0	0	6.11429	1	380	Sorghum semolina (Jowar rava), split black gram lentils (Urad dal)	High protein, High fibre
24	IM - 24	76	14	9.74286	1.25714	0.571429	0	0	8.57143	1.2	371.429	Finger millet semolina (ragi rawa), split black gram lentils (urad dal)	High protein, High fibre
25	IM - 25	65.7	12.12	4.7	2.49	0	0	0	1299	0.5	330.6	Millets [Kodo Millet, Little Millet, Barnyard Millet] , Rice, Urad Dal, Flattened Rice, Raising agent (Baking soda), Citric Acid, Fenugreek and Salt	High in protein
26	IM - 26	69.79	15.08	4.98	4.56					3.28	379.72	Jowar sooji (Sorghum semolina), Urad da (black gram lentils)	High fibre
27	IM - 27	20	20.78	8.6	51.46					3.62	626	Jowar (58%), black gram dal, rice, bengal gram dal, sunflower oil, salt, carrot, coriander powder, oregano, curry leaves, mustard, lemon juice powder, fenugreek, green chilli powder, baking soda, citric acid, asafetida
28	IM - 28	78.5818	7.78182	5.6	0.727273	0.309091	0	0	10.2	0.6	352.727	Finger millet (Ragi rava), Split black gram lentils (Urad dal), Rice	High fibre, high protein
29	IM - 29	78.7273	13.2182	1.61818	1.78182	0.818182	0	0	12.3455	1.41818	383.636	Sorghum (Jowar rava), split black gram lentils (Urad dal)	Low GI, High fibre, high protein
30	IM - 30	79.74	10.49		0.07					1.4	361.55	Boiled rice (48%), rice, urad dal, salt, fenegreek powder, Raising agent INS500 (ii), Acidity regulator [INS 330, INS 334], fenugreek powder
31	IM - 31	79.74	10.49		0.07					1.4	361.55	Boiled rice (48%), rice, urad dal, salt, fenegreek powder, Raising agent INS500 (ii), Acidity regulator [INS 330, INS 334], fenugreek powder
32	IM - 32	69	13	9	2.2					0.4	348	Rice flour, black gram flour (34%), brown rice flour (17%), Iodised salt [Anticaking agent INS 536], Acidity regulator INS296, Raising agent INS500 (ii)	Fibre rich
33	IM - 33	66.27	16.68		4.29					2.53	370.4	Broken wheat , cashewnut, refined sunflower oil, salt, mustard, urad dhal, carrot, bengal gram dhal, ginger, green chilli, curry leaves
34	IM - 34	75.49	9.69		2.89					2.17	366.73	semolina (sooji), cashewnut, refined sunflower oil, salt, mustard, urad dhal, carrot, bengal gram dhal, ginger, green chilli, curry leaves
35	IM - 35	70.99	14.31		4.79					1.28	384.31	Foxtail millet, cashewnut, refined sunflower oil, salt, mustard, urad dhal, carrot, bengal gram dhal, ginger, green chilli, curry leaves
36	IM - 36	74	9.8	3.9	3.1	0.8	0	0		2.2	363	Rice Semolina* (60%),Black Garam Dal* (32%), edible vegetable oil* (Organic Sunflower Oil), Rock Salt, raising agent (INS 500 II), acidity regulator INS 296, Contains permitted natural antioxidant (INS 307B) {*organic ingredients}	Source of protein, zero cholesterol
37	IM - 37	68.8	9	4.7	10.8	5.4	0	0		3.4	408	Semolina* (80%),edible vegetable oil* (Organic Sunflower Oil), cashewnuts, Black Garam Dal, Rock Salt, raising agent (INS 500 II), mustard seeds, coriander seeds, black gram dal, red chillies, anti caking agent (INS 551), cinnamon, cloves, Contains permitted natural antioxidant (INS 307B) {*organic ingredients}	Source of protein, zero cholesterol
38	IM - 38	73	10	4.25	8	3	0	0	860		404	Semolina (84 %), edible vegetable fat-interesterified (made from palm oil and palm kernel oil), bengal gram dhal, cashew nut, salt, curry leaves, Raising agent soidum bicarbonate (INS 500 ii), anti caking agent silica (INS 551), mustard, green chillies, ginger
39	IM - 39	67	13	6.52	2.3	1.1	0	0	900		340.7	rice (60%), black gram dhal, edible veg fat, deesterified veg oil, palmolein oil, rice bran oil, soybean oil, maize, corn oil, seasame oil, ground nut oil, acidity regulator malic acid (E296),raising agent(E500(ii).
40	IM - 40	64	10	7	11	4	0	0	1300		395	Oats (40 %), rice, edible vegetable fat-interesterified (made from palm oil and palm kernel oil), bengal gram dhal, salt, Raising agent soidum bicarbonate (INS 500 ii), mustard, curry leaves, green chillies, ginger, anti caking agent silica (INS 551),	Source of dietary fibre, no transfat
41	IM - 41	62	11	4.8	8.6	4	0	0	1260		370	Semolina (80%), edible vegetable fat-interesterified (made from palm oil and palm kernel oil), bengal gram spilts, curry leaves, salt, sugar, mustard, raising agent sodium bi carbonate (INS 500 II), ginger, green chilli, coriander, black gram dhal, red chilli powder, cumin, turmeric, cassia, fenugreek, clove, maltodextrin, acidity regulator citric acid (INS 330), tartaric acid (INS334).	Source of protein
42	IM - 42	73.8	10.76	0.8	5.08						410	Rice, bajra, urid dhal, salt, hydrogenated fat, and sodium bi- carbonate (E500)
43	IM - 43	75.11	10.59	0.72	3.96						408	Rice, ragi, urid dhal, salt, hydrogenated fat, and sodium bi- carbonate (E500)
44	IM - 44	69	14.3	6.1	4.3	1.8	0	0	750	0	372	Little millet rawa, black gram dal, edible vegetable oil, salt, raising agent (INS 500II), acidity regulator (INS 296)	Rich source of protein
45	IM - 45	63.3	7.6	7.5	6	0.1		0	15.5	0.3	337.7	Little millet (92%), curry leaves, Mustard, Safflower Oil, Urad Dal, Chana Dal,Green Chilli, Salt	Source of protein, rich in fibre
46	IM - 46	73.67	11.29	2.42	7.57		0	0	1.2	0	387.97	Rava, sunflower oil, bengal gram dhal,mustard, green chillis, ginger,curry leaves, lemon powder,salt
47	IM - 47	65.3	18.5		1.3	0.2	0		0.4	0.14	346.9	Rice Flour, Urad Dal Flour (Split Black Gram Flour), Iodized Salt Raising Agent [INS (ii)] and Acidity Regulators [INS 330, INS 2629(i)]
48	IM - 48	54.16	22.14		2.01	1.06	0	0		0	323.29	Moong (green gram), dal flour, peas flour, rice flour, iodised salt, citric acid, Dextrose, Sodium bicarbonate
49	IM - 49	65.6	20.2		1.1					0	353.6	Moong dhuli, Rice flour, curry leaves, Mustard seed, ENO fruit salt
50	IM - 50	75.43	11.5	10	5.24	2.5	0	0			395.1	Suji, ghee, chana dal, Curry leaves, cashew, mustard seed, oil
51	IM - 51	61	24	4	2	0	0		0	3	360	Chana dal, urad dal, moong dal	High protein, low GI, zero cholesterol

## Sheet: Breakfast cereal
S.No	Product Code	Carbohydrate (g/100g)	Protein (g/100g)	Dietary Fibre (g/100g)	Total fat (g/100g)	Saturated fat (g/100g)	Trans Fat (g/100g)	Cholesterol (mg/100g)	Sodium (mg/100g)	Sugar (g/100g)	Energy (Kcal/100g)	Ingredient list	Nutritional content claims
1	BF - 1	66.5	8.3	7.7	4						338	Organic whole wheat flour, organic sugar brown, organic cocoa powder, organic chocolate powder, vegetable fat, milk powder, rock salt	High in dietary fibre
2	BF - 2	70.9	7.3	18.7	1.1					0	326	Organic ragi (88%), Organic jowar, organic wheat, organic rice, corn, rock salt	High dietary fibre
3	BF - 3	53.9	10.1	7.5	11.8					0	367	Organic wheat flakes, organic ragi flakes, organic corn flakes, almonds, raisins, sesame seeds, apple juice concentrate, sunflower seeds, watermelon seeds, pumpkin seeds, honey, malt, lecithin, BHA	High fibre
4	BF - 4	66.8	11.2	10.8	7.5					0	379	Organic rolled oats	High in protein, rich in dietary fibre
5	BF - 5	64	11.8	7.4	16	8.8	0	0	348.6	14	432.7	Multigrain 51.9% (Oats 40.3% (Rolled Oats, Oat Flour), Whole Wheat Flour (4.3%), Corn Flakes, Rice Crispies (2.6%), Quinoa Flakes (2%)), Invert Syrup, Al- monds (12%), Chocolate Blend 10.3% ((Chocolate Powder (Sugar, Cocoa Solids)), Cocoa Solids (2.8% ), Belgian Chocolate Chips (1%)), Edible Vegetable Oil (Rice Bran), Cocoa Butter, Wheat Fibre, Lemon Juice Powder & Antioxidant INS 307b.	High Fibre, source of protein
6	BF - 6	61	9	6.5	12					17	406	Multigrain 50.2% [Oats 36.9% (Rolled Oats. Oat Flour & Oat Bran), Whole Wheat Flour (3.8%), Quinoa Flakes (3.3%), Corn Flakes, Brown Rice Crisps (2.3%), Wheat Bran], Nuts & Raisins 18.9% [Raisins, Dates, Almonds (4.9%)], Invert Syrup, Edible Vegetable Oil (Rice Bran), Dehydrated Fruits 8.5% [Cranberry (4.9%), Mango Powder (1.2%), Strawberry Powder (1.2%), Banana Pieces (0.7%), Papaya Pieces (0.5%…	High Fibre, source of protein
7	BF - 7	77.3	9	13.7	6	0.9	0		252	6.7	372	Rolled Oats (40.2%), Whole Wheat Flakes 27.4% (Wheat, Sugar, lodized Salt, Malt Extract and Antioxidants - INS 322 & INS 307b), Invert Syrup, Raisins (4.7%), Corn Flakes (4.6%), Almonds (3%), Broken Rolled Wheat, Brans 2.2% (Wheat Bran, Oat Bran), Honey (1%) & Antioxidant (INS 307b).	High fibre, source of protein
8	BF - 8	77.3	10.3	7.9	5	1	0	0	501	1.3	380	Multigrain 90.8% (Whole Rolled Oats (60.9%), No Added Sugar Whole Wheat Flakes 29.9% (Wheat, lodized Salt, Cereal Extract, Antioxidants (INS 322 (i) & INS 307 b))), Maltitol (965), Dried Apples (1%), Lemon Powder & Antioxidant (INS 307b), Contains Added Flavours - Natural & Nature Identical Flavouring Substances.	High fibre, source of protein
9	BF - 9	80.7	9	7.3	4	0.7	0	0	156	16.3	353	Rolled Oats (34.2%), Nuts & Raisins 22.9% (Raisins, Dates, Almonds), Whole Wheat Flakes 15.2% (Wheat, Sugar, lodized Salt, Malt Extract and Antioxi- dants - INS 322 & INS 307b), Invert Syrup, Dehydrated Fruits 6.6% (Mango Powder, Banana, Cranberry (1%), Papaya, Strawberry Powder & Lemon Juice Powder), Broken Rolled Wheat, Wheat Bran, Apple Juice Concentrate (2%), Oat Bran, Honey, Beetroot Powder …	High fibre, source of protein
10	BF - 10	64.5	20.3	6.6	8.2	1.3	0	0	234	16	399	Multigrain 50% (Rolled Oats 28.9%, Whole Wheat Flakes 21.1% (Wheat, Sugar, lodized Salt, Malt Extract, Antioxidants (INS 322 & 307b))), Protein Blend 17% (Whey Protein (6.1%), Soya Protein Isolate (5.6%), Texturised Soya Protein (5.3%)), Invert Syrup, Chocolate Powder 6.4% (Sugar & Cocoa Solids), Almonds 6%, Wheat Fibre, Antioxidants (INS 322 & 307b) & Honey 0.5%.	high protein, high fibre
11	BF - 11	78	10.7	10.7	4.3	0.8	0	0	137	10.5	372	Rolled Oats (40.3%), Whole Wheat Flakes 28.4% (Wheat, Sugar, lodized Salt, Malt Extract and Antioxidants - INS 322 & INS 307b), Strawberry Crush 10.9% (Sugar, Water, Strawberry Pulp, Thickener (INS 440), Acidity Regulators (INS 330 & INS 331) Contains Class li Preser- vatives (INS 224 & INS 211)), Apple Juice Concentrate (3.5%), Pineapple Crush (3.5%), Broken Rolled Wheat, Raisins (3%), Almonds (…	High fibre, source of protein
12	BF - 12	78	10	6.8	5	1.4	0	0	127	17.1	383	Multigrains 76.6% (Rolled Oats (33.5%), Wheat Flakes 21.7% (Whole Wheat, lodized Salt, Cereal Extract, Antioxidants INS 322 & 307b), Millets 18% (Ragi Flakes 15.6% (Ragi, Corn Grit, Salt, Stabilizer INS 170), Jwar Flakes (2.4%)), Broken Rolled Wheat), Kakvi, Raisins (4%), Almonds (3%), Brans 2.8% (Oat Bran, Wheat Bran), Honey (0.9%), Cinnamon Powder (0.4%), Antioxidant (INS 307b), Lemon Powder	High fibre, source of protein
13	BF - 13	77	10	11.7	6					6	400	Whole Rolled Oats 40%, Whole Wheat Flakes 32% (Wheat, Sugar, lodized Salt, Malt Extract and Antioxidants: INS 322 - Soy Lecithin & INS 307b - Tocopherol (vitamin E) concentrate), Invert Syrup, Broken Whole Rolled Wheat, Raisins 3%, Almonds 2%, Dates 2%, Wheat Bran 1%, Oat Bran 1%, Honey 1% & Antioxidant (INS 307b - Tocopherol (vitamin E) concentrate)	High fibre, high protein
14	BF - 14	77.2	9.6	10.8	6.2					5.2	403.3	Whole Rolled Oats 40%, Whole Wheat Flakes 32% (Wheat, Sugar, lodized Salt, Malt Extract and Antioxidants: INS 322 - Soy Lecithin & INS 307b - Tocopherol (vitamin E) concentrate, Invert Syrup, Raisins 5%, Broken Whole Rolled Wheat, Almonds 3%, Wheat Bran 1%, Oat Bran 1%, Honey 1% & Antioxidant (INS 307 b - Tocopherol (vitamin E) concentrate)	High fibre, high protein
15	BF - 15	78.3	9.6	6.2	5.1	1.1	0	0	183	23	385	Multigrain 61% (Rolled Oats (30.2%), Wheat Flakes 26% (Wheat Sugar, lodized Salt, Cereal Extract and Antioxidants INS-322 & 307b)), Broken Rolled Wheat, Quinoa Flakes (1%), Rice Crispy, md Invert Syrup, Chocolate Mix 11.5% (Chocolate Powder (Sugar, Cocoa Solids), Cocoa Solids (2%), Belgian Chocolate (1%)) Raisins (4%), Cranberry (4%), Almonds (3%), Brans 2.8% (Oat Bran, Wheat Bran), Honey (0.9%),…	High fibre, source of protein
16	BF - 16	80.6	9.3	6.4	3.3	0.7	0	0	356	18.6	377	Multigrain 73.2% (Wheat Flakes 45.8% (Wheat, Sugar, lodized Salt, Cereal Extract and Antioxidants - INS 322 & INS 307b), Rolled Oats 17.4%, Broken Rolled Wheat, Corn Flakes), Invert Syrup, Nuts & Raisins 7% (Raisins, Dates, Almonds), Fruit Crush 4.5% (Strawberry Crush, Pineapple Crush), Wheat Bran 2.1%, Cranberry 2%, Cereal Extract, Pumpkin Seeds 1%, Honey 0.4%, Beet Root Powder, Lemon Powder, An…	High fibre, source of protein
17	BF - 17	84	8	4.7	0.8	0.13	0	0	630	6.7	366	Corn Grit (88%), Sugar, Dietary Fibre 2.6% (Wheat Fibre (1.6%), Oligofructose (1%)), lodized Salt, Cereal Extract, Antioxidant (INS 322 & INS 307b)
18	BF - 18	84.6	7.7	4.9	5.7	0.6	0	0	505	10.1	410.7	Corn Flakes 85.4% [Corn Grit, Sugar, Wheat Fibre (1.4%), lodized Salt, Oligofructose, Cereal Extract, Antioxidants (INS 322 & INS 307b)], Almonds (10%), Honey (2.9%), Invert Syrup & Oligofructose	High fibre
19	BF - 19	84	8	4.7	0.8	0.13	0	0	630	6.7	366	Com Flakes (Corn Grits (82%), Sugar, Wheat Fibre (1.5%), lodized Salt, Oligofructose, Cereal Extract, Antioxidants (INS 322 & INS 307b)), Honey (3.2%), Invert Syrup & Oligofructose	High fibre
20	BF - 20	81.2	7.8	4.9	5.4	1	0	0	184	29.9	395	Multigrain Flour 56.1% [Whole Wheat Flour (33.9%), Rice Flour (14.8%), Oat Flour (7.4%)], Sugar, Cocoa Solids (4.6%), Edible Vegetable Oil (Palm- olein), Malt Extract, Glucose, Mineral, Colour (INS 150d), Emulsifier (INS 322), lodized Salt, Contains Permitted Natural Colour & Added Flavours (Natural & Nature - Identical Flavouring Substances).
21	BF - 21	62.6	13.025	9	7.6	1.05	0			3.825	366.75	Oats (77.5%), Masala Seasoning (lodized Salt, Onion Powder (2.9%), Garlic Powder (1.6%), Wheat Flour, Sugar, Coriander (0.67%), Chilli (0.67%), Cumin, Turmeric, Black Pepper (0.23%), Clove, Fenugreek, Nutmeg, Yeast Extract, Acidity Regulator (E330))	Source of protein, high in fibre
22	BF - 22	63.25	12.25	8.675	7.4	1.05	0			4.6	366.75	Oats (77.5%), Masala Seasoning (lodized Salt, Suga Maltodextrin, Wheat Flour, Chilli (1.13%), Bell Pepper, Cumin Clove, Cinnamon, Onion (0.45%), Garlic (0.45%), Tomato (0.45%) Black Pepper (0.34%), Turmeric, Fenugreek, Ginger, Coriander Leaves (0.23%), Yeast Extract, Acidity Regulator (E 296, E 330), Anticaking Agent (E 551))	Source of protein, high in fibre
23	BF - 23	70.9	6.9	4.6	16.9	1.7	0	0	136.3	27.8	454.1.	Multigrain Flour Mix 53.2% (Whole Wheat Flour - Atta (21.3%), Corn Flour (21.2%), Rice Flour (4%), Oats Flour (4%), Ragi Flour (2.7%)) Choco Cream (Sugar, Edible Vege- table Oil (Palm Oil), Cocoa Solids (2.3%), Milk Solids, Emul- sifier (INS 322(i))), Sugar, Cocoa Solids (2.7%), lodized Salt, Mineral, Antioxidant (INS 307b) & Lemon Powder, Contains Added Flavour (s) - Natural & Nature - Identical…
24	BF - 24	86	8.2	0.8	1.6				2300		362	Corn, sugar, iodised salt, malt extract, baking powder, sodium bicarbonate 500 (ii) niacinamide
25	BF - 25	67.6	8.5		19.1	3.1	0	0		12.1	476	Rolled Oats (70%), Honey, Edible Vegetable Oil (Groundnut), Cinnamon, Antioxidant (INS307b)
26	BF - 26	69.6	8.1		17.9	3.9	0	0		19.2	472	Rolled Oats (62%), Honey, Cranberries (12%)(cranberries, sugar, sunflower oil), Edible Vegetable Oil (Groundnut), Cinnamon, Antioxidant (INS307b).
27	BF - 27	69.4	7.6		17.3	2.9	0	0		18.6	464	Rolled Oats (59%), Honey, Edible Vegetable Oil (Groundnut), Chocolate Chips (8%)(sugar, cocoa solids, cocoa butter, dextrose, permitted emulsifiers (INS322)), Sugar, Cocoa Powder (1.5%), Antioxidant (INS307b)
28	BF - 28	69.1	8.4	8	17.1					16.2	464	Rolled Oats (62%), Honey, Edible Vegetable Oil (Groundnut), Raisins (10%), Almonds (3%), Cinnamon, Antioxidant (INS307b).
29	BF - 29	60.1	19.1	7.5	16.1					12.5	465	Rolled Oats (49%), Honey, Whey Protein Concentrate (15%), Edible Vegetable Oil (Groundnut), Skimmed Milk Powder, Cinnamon, Antioxidant (INS307b).
30	BF - 30	63.2	10.7	8.2	22.9					15.5	502	Rolled Oats (60%), Honey, Edible Vegetable Oil (Groundnut), Sunflower Seeds (8%), Pumpkin Seeds (5%), Cinnamon, Antioxidant (INS307b).
31	BF - 31	60.1	14.3	7.9	21.5					18.2	491	Rolled Oats (56%), Peanut Butter (27%)(roasted peanuts, sugar, emulsifier (INS471), iodized salt), Honey, Antioxidant (INS307b).
32	BF - 32	69	7.5		21	1.5	0	0			495	Rolled Oats (69%), Honey, Edible Vegetable Oil (Groundnut), Tea Masala (black pepper, dried ginger, cassia bark (taj), green cardamom, cassia leaf, nutmeg, clove, black cardamom), Cinnamon, Turmeric Powder, Salt, Antioxidant (INS307b).
33	BF - 33	78.5	9.9	6.4	6.5	0.8	0	0	180	15.5	412	Rolled Oats, Wheat Flakes (wheat, iodized salt, malt extract & antioxidants (INS 322 & INS 320)), Honey (14%), Raisins (9%), Almonds (2%), Demerara Sugar, Antioxidant (INS 307b).
34	BF - 34	80.8	8	6.2	6.2	0.7	0	0	210	14.9	411	Rolled Oats, Wheat Flakes (wheat, iodized salt, malt extract & antioxidants (INS 322 & INS 320)), Honey (14%), Raisins (9%), Almonds (2%), Antioxidant (INS 307b).
35	BF - 35	80.5	8.6	5	4.5	0.8	0	0	170	20.9	397	Rolled Oats, Wheat Flakes (wheat, iodized salt, malt extract & antioxidants (INS 322 & INS 320)), Honey (14%), Raisins (9%), Almonds (2%), Antioxidant (INS 307b).
36	BF - 36	84.3	8.6	8.5	5.2	0.7	0	0	159.3		418	Multi grain 65.5% [Wheat, Oats, Corn, Ragi & Multimillet), Dried Fruits & Nuts 14% [Almond, Black Raisins], Sugar, Invert syrup, Honey, Strawberry Crush, Pineapple Crush, Emulsifier INS 322, Natural Antioxidant (INS307b & INS 392).	High fibre
37	BF - 37	85.2	8.5	7.8	4	0.6	0	0	157.1		410.2	Multigrain 70.5% (Wheat (23%), Oats (19.5%), Corn (14%), Ragi(6%), Multigrain (8%)), Dried fruits & Nuts 15% (Almond, Black Raisins) Sugar, Invert Syrup, Honey. Lecithin, Antioxidant INS (3076) & INS (392)	High fibre
38	BF - 38	81.5	9.3	10.9	6.3	1.1	0	0	144.1	0	412.3	‎Multi grain 75.5% [Wheat, Oats, Ragi, Multimillet], Wheat Bran, Dried Fruits & Nuts 8%, [Almond & Raisins], Honey, Apple Concentrate, Emulsifier INS 322, Natural Antioxidant (INS307b & INS 392).	High fibre
39	BF - 39	84.9	8.3	14	0.5	0.2	0	0	158.1	0	377	Ragi (83%), Oats, Rice, Jowar, Wheat, Maize, Sugar, Salt, Natual Antioxidant (INS 307b & INS 392)	Rich in deitary fibre, good source of protein
40	BF - 40	75.1	7.9	11.3	1.6	0.4	0	0	3.7	0.3	334	Ragi (73.68%),oats, Jowar, Wheat,honey,corn ,Rice, Salt,cardamom powder, natual Antioxidant (INS307b & INS 392)	High in fibre, good source of protein, zero cholesterol
41	BF - 41	86.9	9.2	14.2	0.5	0.3	0	0	113.4	11.6	389	Millets (Foxtail,Ragi,Jowar,Bajra), Cereals (Wheat, Rice, Maize), Oats, sugar,salt & Natural Anti oxidant (INS307b & INS 392)	Rich in dietary fibre, good source of protein
42	BF - 42	82.5	11.3	7.3	1.5	0.3	0	0	12.4	0	386	Oats, Rice, Wheat, Maize and Salt, Cardamom Powder & Honey, Multimillet (Foxtail, Ragi, Jowar, Bajra)	Fibre rich, zero cholesterol
43	BF - 43	84.3	8.1	6.3	0.9	0.5	0	0	216.2	20.2	377	‎Multimillet (Foxtail, Ragi, Jowar, Bajra), Oats, Rice, Wheat, Maize and Salt	Rich in dietary fibre, good source of protein
44	BF - 44	78	5.42857	7.42857	12	5.42857	0	0	80	28	440	Rolled Oats (32.9%), Oligofructose (Prebiotic Dietary Fiber) (9.5%), Rice Flour (9.3%), Wheat Flour (7.6%), Palm Kernel Oil (6.1%), Sugar (4.3%), Maize Grits, Maltodextrin, Raisins (4.4%), Pumpkin Seeds (3%), Coconut Milk Powder, Freeze Dried Fruits (Strawberry 2%, Apple 2%), Candied Papaya (1.5%), Iodized Common Salt, Acidity Regulators [Sodium Citrate (INS 331), Citric Acid (INS 330)], Humectan…	High in protein, high in dietary fibre
45	BF - 45	75.7143	5.42857	7.71429	14.5714	8.28571	0	0	100	25.1429	454.286	Rolled Oats (32.9%), Oligofructose (Prebiotic Dietary Fiber) (9.5%), Rice Flour (9.3%), Wheat Flour (7.6%), Palm Kernel Oil (6.1%), Sugar (4.3%), Maize Grits, Maltodextrin, Raisins (4.4%), Pumpkin Seeds (3%), Coconut Milk Powder, Freeze Dried Fruits (Strawberry 2%, Apple 2%), Candied Papaya (1.5%), Iodized Common Salt, Acidity Regulators [Sodium Citrate (INS 331), Citric Acid (INS 330)], Humectan…	High in protein, high in dietary fibre
46	BF - 46	76.2857	5.71429	7.14286	14.5714	9.14286	0	0	100	26.2857	457.143	Rolled Oats (32.9%), Oligofructose (Prebiotic Dietary Fibre) (9.5%), Rice Flour (9.3%), Wheat Flour (7.6%), Palm Kernel Oil (6.1%), Sugar (4.3%), Maize Grits, Maltodextrin, Coconut Flakes (4.18%), Freeze Dried Fruits (Mango 3.2%), Candied Pineapple (1.17%), Pumpkin Seeds (3%), Desiccated Coconut Powder, Coconut Milk Powder, Iodized Common Salt, Acidity Regulators [Sodium Citrate (INS 331), Citric…	High in protein, high in dietary fibre
47	BF - 47	76.2857	8.85714	6	9.71429	5.14286	0	0	279.143	16.8571	428.571	Rolled Oats(33%), Rice Puffs(13%), Multigrain Crispies (11%)(Wheat, Maize, Rice, Cocoa Powder), Oligofructose (Prebiotic Dietary Fibre)(9%), Sugar, Cocoa Solids, Almonds (8%), Palm Kernel Oil, lodized Common Salt, Humectant [Glycerine (INS 422)], Antioxidant[Tocopherol(INS 307)], Acidity Regulator [Sodium Citrate (INS 331)], Stabilizer[Guar Gum(INS 412)], Choco Cookie (12%)[Refined Wheat Flour (M…	High in protein, high in dietary fibre
48	BF - 48	76	11		4.1	0.5	0.001		314	12	381	Wheat Flakes (29.5%), Corn Flakes (16%), Rolled Oats (14%), Rice Flakes (11.3%), Raisins (10.5%), Almonds (7.5%), Ragi Flakes (1.5%), Water, Sugar, Coconut Flakes (2%), Edible Common Salt, Antioxidant (Tocopherol).	High in protein, high in dietary fibre
49	BF - 49	79	11		5.3	1.2	0.001		328	20.6	409	Rolled Oats (32.9%), Oligofructose (Prebiotic Dietary Fibre) (9.5%), Rice Flour (9.3%), Wheat Flour (7.6%), Palm Kernel Oil (6.1%), Sugar (4.3%), Maize Grits, Maltodextrin, Coconut Flakes (4.18%), Freeze Dried Fruits (Mango 3.2%), Candied Pineapple (1.17%), Pumpkin Seeds (3%), Desiccated Coconut Powder, Coconut Milk Powder, Iodized Common Salt, Acidity Regulators [Sodium Citrate (INS 331), Citric…	High in protein, high in dietary fibre
50	BF - 50	78	11		4.3	0.6	0.001		315	22	394	Wheat Flakes (29%), Corn Flakes (17%), Rice Flakes (12.3%), Rolled Oats (10%), Sugar, Candied Papaya (6%), Candied Cranberry (4%), Raisins (4%), Water, Almonds (3.2%), Pumpkin Seeds (3%), Ragi Flakes (1.5%), Edible Common Salt, Antioxidant (Tocopherol).	High in protein, high in dietary fibre
51	BF - 51	67	7		22	15	0		223	35	493	Granola: Cereal Flakes (Oats Flakes, Rice Flakes), Crispies (Multigrain, Rice), Liquid Glucose, Almonds (9%), Maltodextrin, Sugar, Coconut Milk Powder, Water, Edible Common Salt, Stabilizer (INS 331(iii)), Humectant (INS 422), Acidity Regulator (INS 330), Stabilizer (INS 415), Choco Compound (35%): Sugar, Interesterified Vegetable Fat, Milk Solids, Cocoa Solids & Emulsifier (INS 322), Nature Iden…
52	BF - 52	74	5.5		17.5	15	0		264	32	475	Granola: Cereal Flakes (Oats Flakes, Rice Flakes), Crispies (Multigrain, Rice), Liquid Glucose, Sweetened Cranberries (9%), Maltodextrin, Sugar, Coconut Milk Powder, Water, Edible Common Salt, Stabilizer (INS 331 (iii)), Humectant (INS 422), Acidity Regulator (INS 330), Stabilizer (INS 415), Yogurt Compound (35%): Sugar, Vegetable Fat, Milk Solids, Yogurt Powder as Flavouring Agent, Salt, Emulsif…
53	BF - 53	72	18		18	17	0		278	27	475	Cereal Flakes (Wheat Flakes, Cornflakes (19%), Multigrain Flakes, Rice Flakes, Ragi Flakes), Liquid Glucose, Sugar, Water, Edible Common Salt, Stabilizer (INS 331 (iii)), Humectant (INS 422), Acidity Regulator (INS 330), Stabilizer (INS 415), Choco Compound (35%): Sugar, Interesterified Vegetable Fat, Milk Solids, Cocoa Solids & Emulsifier (INS 322), Nature Identical Flavouring Substances.
54	BF - 54	54	27	6	11	4.5			245	16	429	Whole Grains 48% (Rolled Oats, Brown Rice Flakes, Quinoa Flakes), Protein Blend (Soy and Whey Protein Isolate), Dehydrated Fruits, Nuts and Seeds 17% (Dates, Cranberry, Raisins, Almonds, Pumpkin and Chia Seeds), Dark Chocolate (Cocoa, Cocoa Butter, Sugar, Sunflower Lecithin), Jaggery, Rice Bran Oil, Probiotics (Bacillus Coagulans SNZ1969, 150 million CFU per serve). Contains added natural flavour…
55	BF - 55	70	13	7.4	9.5	1.9	0	0	61.2		418	Whole Grains 48% (Rolled Oats 25%, Millets 23% (Ragi Flakes, Jowar Flakes)), Protein Blend 23% (Texturized Soy Protein and Whey Protein Isolate), Dark Chocolate 13% (Cocoa Solids, Cocoa Butter, Cocoa Powder, Sugar, Sunflower Lecithin, Natural Vanilla), Dehydrated Fruits 9% (Dates, Cranberry, Raisins), Nuts and Seeds 6% (Almonds, Pumpkin and Chia Seeds), Cocoa Powder, Rice Bran Oil, Jaggery, Probi…
56	BF - 56	61	14.9	8.7	16.6	2.5	0	0	63		453	60% Whole Grains (Rolled Oats, Brown Rice Flakes. Quinoa Flakes). 17% Dried Fruits (Raisins. Apricots. Cranberry. Blackcurrants). 14% Seeds & Nuts (Pumpkin. Almonds. Chia. Flax). Strawberry Powder. Date Syrup. Jaggery. Rice Bran Oil, Himalayan Pink Salt.	Protein rich, rich fibre
57	BF - 57	54.9	17.4	15.1	21.6	4			59	1.8	425	56% Whole Grain (Rolled Oats, Brown Rice, Quinoa Flakes), 10% Dried Fruits (Raisins, Cranberry), 28% Nuts & Seeds (Almonds, Sunflower, Watermelon, Chia, Flax), Date Syrup, Jaggery, Rice Bran Oil, Cinnamon Powder.	Protein rich, rich fibre
58	BF - 58	67	12.3	9.4	13.3	4.9	0	0	90.6		437	Whole Grains 50% (Rolled Oats. Brown Rice Flakes, Jowar Flakes). Seeds 24% (Pumpkin. Sesame. Watermelon, Chia, Flax). Natural Plant Based Dietary Fibre (Fructo-oligo Saccharides). Almonds 8%, Whole Milk Powder. Rice Bran Oil. Probiotics (Bacillus coagulans SNZ1969"). *500 million cfu per serving	Protein source, rich fibre
59	BF - 59	67.6	11.2	10	10.9	2.6	0		59.2	18.1	413	58% Whole Grain (Rolled Oats, Brown Rice, Quinoa Flakes), 11% Dried Fruits (Cranberry, Raisins), 14% Seeds & Nuts (Pumpkin, Almonds, Chia, Flax), Dark Chocolate (Cocoa, Cocoa-Butter, Sugar, Soy Lecithin), Date Syrup, Jaggery, Rice Bran Oil, Cocoa Powder, Apple Fiber, Himalayan Pink Salt.	Protein rich, rich fibre
60	BF - 60	66	13.6	12.9	9.9	2.6	0		1052	2.4	407	52% oats, 11% seeds & dry fruits (Chia seeds, pumpkin, black raisins), raw sugar, cocoa powder, dehydrated dates powder, rice bran oil, himalayan pink salt'	High fibre
61	BF - 61	66	13.5	13	10	2.5	0		1.05		407.5	62% Oats, 9% Dried Vegetables (Onion, Carrot, Peas, Methi), 7% Seeds (Watermelon, Chia, Pumpkin), Rice Bran Oil, Seasoning (Coriander Powder, Fennel Powder, Onion Powder, Tomato Powder, Cumin Powder, Red Chilli Powder, Black Pepper Powder, Garlic Powder, Kasuri Methi Powder, Clove Powder, Bay Leaf Powder, Maize Powder, Sea Salt, Sugar, Black Cardamom Powder, Oregano Powder, Ginger Powder, Chickpe…	High fibre
62	BF - 62	67.3	13.6	15.5	9.3	1.6	0		16.8	0	407	70% Oats, 9% Vegetables (Onion, Carrot, Peas, Methi), 7% Seeds (Watermelon, Pumpkin, Chia), Natural Seasoning (Starch, Sugar, Dehydrated Vegetable powders (Onion, Garlic), Salt, Spices (Turmeric, Black Pepper, Red Chilli, Coriander) Spice extracts (Black Pepper, Capsicum), Yeast extract, Citric Acid), Rice Bran Oil.	High fibre
63	BF - 63	83.6667	10.6667	7.66667	2	0.333333	0	0	37.6667	25.6667	393.333	100% Golden Rolled Oats	High protein, high fibre
64	BF - 64	74.5	5.1	6.7	15.1	11.2	0	0	126	29.3	454	﻿Base: Millets, Pulses & Cereals 77% (Jowar, Bajra, Ragi, Chana Dal, Oats, Moong Dal, Quinoa), Milk Solids, Rice Bran Oil. Coating: Organic Sugar, Cocoa, Rice Bran Oil. Contains Added Natural Flavour: Vanilla, Rosemary, Chocolate.	Rich in protein
65	BF - 65	83.5	10.8	9.2	1.6	0.8	0	0	212	26.5	392	Ragi (34.1%), Chocolate Cream Filling (32%) [Sugar, Interesterified Vegetable Fat, Cocoa Powder (2.8%), Milk Solids, Emulsifier (Ins 322(I))], Rice, Refined Sugar, Bengal Gram Dal (1.8%), Cocoa Powder, Iodised Salt, Nature-Identical Flavouring Substance, Stabilizer (INS 170(I)), Natural Colour (INS 150d), Edible Vegetable Oil (Palmolein), Antioxidant (Ins 320), Emulsifier (INS 322(I)) Allergens: …
66	BF - 66	76.8	10	5.7	9.6	4.5	0	0	170	23.6	433	Ragi (25%), Refined Sugar, Rice (19.5%), Wheat (11%), Maize (7.8%), Bengal Gram Dal (4.7%), Cocoa Solids (2.4%), Jowar (2.3%), Oats (1.5%), Palmolein Oil, Nature-Identical Flavouring Substance, Iodised Salt, Stabilizer (170), Malt Extract, Natural Colour (150d), Natural Flavour, Antioxidant (320).	High in protein
67	BF - 67	83.75	10	9	1.5	0.43	0	0	203.3		388	Ragi (41%), Sugar, Rice, Edible palm oil & Palmolein oil, Bengal gram dal (5%), Milk solids (1.6%), Cocoa solids (1%), lodised salt, Stabiliser (INS 170), Emulsifier (INS 322), Antioxidant (INS 320).
68	BF - 68	79.1	7.5	6.2	10.1	5.1	0	0	189	25.5	437	Multi grains 72% {Ragi(25%), Whole Wheat flour (Atta) (19.5%), Bengal gram dal (11%), Rice (8.5%), Oats (4%), Jowar (3%), Peas (1%)}, Sugar, Cocoa Powder, Palmolein oil (1.5%), lodised salt, Malt Extract, Antioxidant (INS 320) Stabilizer (INS 170).	High in protein
69	BF - 69	80	8.8	8.7	5.7	1.6	0		185	16	405	Ragi (41%), Refined Sugar, Rice, Bengal Gram Dal (5%), Palm Oil, Palmolein Oil, Milk Solids, Cocoa Solids, lodised Salt, Nature-Identical Flavouring Substances, Stabiliser (170), Emulsifier (322i), Natural Colour (150d), Antioxidant (320)
70	BF - 70	76.3	9.3	10.8	6.4	1	0		154.7	19.7	400	Rolled Oats (35%), Whole Wheat Flakes (20%), Millets (16%) [Ragi (9.7%), Jowar (6.3%)],Refined Sugar, Corn Flakes (5%), Invert Sugar Syrup, Almond (3%), Raisins (3%), Honey (1.3%), Malt Extract, Wheat Bran, Edible Vegetable Oil (Palmolein), Emulsifier (INS 322(i)), lodised Salt, Anticaking Agent	source of protein
71	BF - 71	79.5	9.7	7	4.8	1.8	0	0	198	14	400	Millets (26%) [Jowar (13.6%), Ragi (6.6%), Bajra (5.8%)], Rolled Oats (25%), Wheat Flakes (15%), Corn Flakes (5%), Dried Cranberry (5%), Refined Sugar, Black Raisins (5%), Dried Papaya (3.2%), Almond (3%), Rice (2.8%), Invert Sugar Syrup, Honey, Malt Extract, Edible Vegetable Oil (Palmolein), Emulsifier (INS 322), Strawberry Powder, lodised Salt, Colour (INS 162), Natural Flavour, Anticaking Agen…	source of protein
72	BF - 72	79	12.5	14.4	1.3	0.3	0	0	65	3	378	Rolled Oats (26.4%), Brown Rice Flakes (23.3%), Flax Seeds (12%), Ragi Flakes (10%), Jaggery, Raisins (6%), Dried Cranberry (6%), Chia Seeds (2%), Pumpkin Seeds (2%), Rice Bran Oil, Dates Syrup, Almond (2%), Strawberry Powder, Nature-identical Flavouring Substances, Natural Colour (162), Natural Flavour, Antioxidant (320). ALLERGENS: Contains Oats, Nut	High protein
73	BF - 73	68.4	12.6	8.9	13.2	4.8	0	0	8	9.2	443	Rolled Oats (37%), Rice Flakes (19%), Ragi Flakes (13%), Corn Flakes (9%), Flax Seeds (8%), Black Raisins (4%), Almonds (3%), Rice Bran Oil, Pumpkin Seeds (2%), Chia Seeds (2%), Antioxidants (INS 320)	High protein
74	BF - 74	70	10.6	11	4.8	1.9	0		2510	7.3	370	﻿Rolled Oats (25%), Brown Rice Flakes (23%), Ragi Flakes (10%), Flax Seeds (10%), Dark Chocolate-10% (Refined Sugar, Palm Oil, Cocoa Solids, Emulsifier (322, 476)), Cranberry (6%), Jaggery, Rice Bran Oil, Almond (3%), Dates Syrup, Chia Seed (1%), Cocoa Solids (1%), Natural Flavours, Antioxidant (320)	High protein
75	BF - 75	64.6	11.3	10.8	10.7	4.1	0		1900	6.3	400	Rolled Oats (50%), Foxtail Millet (Navane) (20%), Mixed Masala Powder (15 %) {Iodised Salt, Mixed Spices (Black Pepper-0.6%), Refined Sugar, Maltodextrin, Nature Identical Flavouring Substances, Natural Flavor (Curry Leaves), Hydrolyzed Vegetable Protein, Anticaking Agent (551), Flavor Enhancer (627,631)), Stabilizer (414)}, Maltodextrin, Jowar (5%), Dried Vegetables (Carrots-1.2%, Onion-0.7%, Pe…
76	BF - 76	70.6	10.3	10.1	6.6	2.4	0		1382	5.8	383	Rolled Oats (50%), Foxtail Millet (Navane) (20%), Mixed Masala Powder (20%) (Maltodextrin, Iodised Salt, Mixed Spices, Refined Sugar, Natural Flavor, Hydrolyzed Vegetable Protein, Anticaking Agent (551), Stabilizer (414), Nature Identical Flavouring Substances, Flavor Enhancer (627, 631)), Jowar (5%), Dried Vegetables (Carrots-1.2%, Onion-0.8%, Peas-0.6%), Palm Oil, Maltodextrin, Dried Coriander …
77	BF - 77	64.6	11.3	10.8	10.7	4.1	0		1900	6.3	400	Rolled Oats (50%), Foxtail Millet (Navane) (20%), Maltodextrin, Mixed Masala Powder (10.5%) (Iodised Salt, Refined Sugar, Mixed Spices, Rice Flour, Onion Powder (0.32%), Herbs, Palm Oil, Acidity Regulator (330), Anticaking Agent (551), Flavor Enhancer (627, 631), Potassium Phosphate (340 (ii)), Natural Flavor, Nature Identical Flavoring Substances), Jowar (5%), Palm Oil, Dried Vegetables (Carrots…
78	BF - 78	68	8	4.9	19.2	6.6	0	0	7	20	476	Rolled Oats (50%), Foxtail Millet (Navane) (20%), Mixed Masala Powder (Refined Sugar, Iodised Salt, Mixed Spices, Maltodextrin, Tomato Powder-0.8%, Natural Flavor, Hydrolyzed Vegetable Protein, Nature Identical Flavor Substances, Anticaking Agent (551), Flavor Enhancer (627, 631)), Jowar, Palm Oil, Dried Vegetables (Onion, Peas-0.6%), Maltodextrin, Dried Coriander Leaves (0.2%), Antioxidant (320).
79	BF - 79	51.6	7	4.7	14.5	7	0.14		111.6	15.3	365	Rolled Oats, Sugar, Candied Cranberries (Cranberries, Sugar, Sunflower Oil), Refined Edible Palmolein Oil, Almonds, Rolled Wheat, Liquid Glucose, Honey, Edible Molasses and Emulsifier (Lecithin).
80	BF - 80	66.8	6.1	3.1	2.9	0.7	0		709.7	6.7	318	Rolled Oats (27.4%), Sugar, Degermed maize (Corn) grits (12.2%), Palm oil, Whole oat flour (7.9%), Almonds (7.2%), Glucose Syrup, Refined wheat flour (Maida), Dried Raisins (5%), Extruded Whole maize (Corn) flour (3.2%), Honey (2.1%), Minerals, lodized salt, Malt extract, Nature identi- cal flavouring substance, Natural flavours, Antioxidant (307b) and Vitamins. Contains Wheat, Oats, Barley, Nut …	Source of fibre
81	BF - 81	57.8	6	3.2	12.5	6.8	0.06		102.1	16.7	367	Degermed maize (corn) grits (64.7%), Extruded whole maize (corn) flour (17%), Whole Oat flour (10.3%), Sugar, Minerals, lodized salt, Malt extract, Glucose syrup, Acidity regulator (339iii), Emulsifier (471), Antioxidant (307b) and Vitamins.
82	BF - 82	64	6.2	4.2	2.7	2.5	0.03		119.2	19.3	310	Whole wheat flour (Atta) (27.5%), Sugar, Rice flour (12.2%), Degermed maize (Corn) grits (7.9%), Maltodextrin, Cocoa Solids (5.1%), Palm Oil, Milk Solids, Sunflower oil, Glucose syrup, Low erucic rapeseed oil, Coconut oil, Minerals, Starch, Emulsifier (Soya lecithin), Natural flavour, Natural flavouring substance, lodized salt, Antioxidant (307b) & Vitamins.
83	BF - 83	79.8	9.58	5.09	4.56	0.79	0	0		15.13	398.5	Whole wheat flour (Atta) (38.6%), Sugar, Rice flour (17.2%), Degermed maize (Corn) grits (11.1%), Glucose syrup, Cocoa solids (5.4%), Minerals, Palm oil, Natural flavour, lodised salt, Emulsifier (soya lecithin), Antioxidant (307b), Natural flavouring substance and Vitamins	Source of fibre
84	BF - 84	89.1	5.14	4.45	0.85	0.23	0	0	0.69	10.23	385	﻿Wheat Flakes (28.68%), Corn Flakes (24.93%), Fruits & Nuts (Black Raisins (4%), Dried Pineapple (4%), Dried Papaya (4%), Almond Slice (3.8%), Dried Apple (3.5%)}, White oats (17.5%), Rice Flakes (5%), Invert Sugar, Honey (1%), Liquid Glucose and Antioxidant (INS 320)	Cholesterol free, source of protein, source of dietary fibre
85	BF - 85	82.6667	16	12.6667	32				0	15.6667	596.667	Corn (91%), Sugar, lodized salt, Malt Extract, Antioxidant (INS 320)
86	BF - 86	62.8		8	9.7	0	0	0	71	4.9	359	Rolled Oats, Extruded Quinoa Flakes, Almonds, Pumpkin Seeds, Sunflower Seeds, Raisin, Coconut Flakes, Brown Rice Syrup, Rice Bran Oil, Jaggery and Natural Antioxidant (Rosemary Extract).
87	BF - 87	62.6	8.6	10	16.4	5.2	0	0	74	19.3	412	Rolled Oats (40%), Brown Rice Flakes (15%), Wheat Flakes (14%), Almond Slices (10%), Apple Juice Concentrate, Extruded Multigrain Flakes (Ragi, Jowar, Bajra, Wheat, Corn, lodised Salt, Natural Antioxidant (E392)) Extruded Quinoa Flakes, Dried Apple With Skin, lodised Salt, Natural Antioxidant (E392).	Fibre rich, source of protein
88	BF - 88	85.1	6.88	4.73	0						367.92	Rolled Oats (23%), Brown Rice Flakes (15%), Extruded Quinoa Rakes (10%), Cocoa Butter, Jaggery, Cranberry (6%), Cocoa Powder (6%), Almond, Raisin, Date Syrup, Blueberry (3%), Pumpkin Seeds, Chia Seeds, Flax Seeds, Pink Salt, Natural Antioxidant (E392) Allergens: Contains Oats, Almonds.	Fibre rich, source of protein
89	BF - 89	85.3333	7	3.6	1.6	0.8	0	0	90	3.66667	384.333	Corn Grits (90%), Sugar, Oligofructose, lodized Salt, Malt Extract, Emulsifier (INS 322), Raising Agent (INS No. 500 (ii)) and Antioxidant (INS 320).	Fat free, source of fibre, source of protein
90	BF - 90	88.03	5.69	3.61	0.55				349.68		379.83	Corn Grits (90%), Sugar, Oligofructose, lodized Salt, Malt Extract, Emulsifier (INS 322), Raising Agent (INS No. 500()) and Antioxidant (INS 320).	Low in fat, 0% cholesterol, source of protein
91	BF - 91	88.4615	8.84615		2.30769	0.653846	0	0	62.3077	27.5	409.615	Corn Grits, Sugar, Mango Puree, lodized Salt, Malt Extract, Soy Lecithin (INS 322) and Antioxidant (INS 320)
92	BF - 92	89.2	5.48	3.61	1.02						387.9	Corn Grits, Sulphurless Sugar, Invert Syrup, Honey, Almonds, lodized Salt, Malt Extract, Soy Lecithin (INS 322) and Antioxidant (INS 320).
93	BF - 93	69.2333	13.6667	8.86667	12.4333	4.96667	0	0	12.4333	21	443.633	Corn Grits, Sugar, Strawberry Pulp, Beetroot Extract, lodized Salt, Malt Extract, Soy Lecithin (INS 322) and Antioxidant (INS 320).
94	BF - 94	86.1667	11.0333	9	8.63333	2.06667	0	0	128.333	14.5667	480.667	Rolled Oats, Dried Fruits & Nuts (Almonds, Golden Raisins & Black Raisins), Malted Wheat Flakes (Wheat, Sugar, lodized Salt, Malt Extract, Soy Lecithin (INS-322), Antioxidant (INS-320)), Invert Syrup, Wheat Bran, Corn Flakes, Oligofructose, Apple Juice Concentrate, Honey, Pumpkin Seeds, Malt Extract, Soy lecithin (INS-322), Salt, Rosemary extract for freshness.	Fibre rich, high protein
95	BF - 95	72.125	13.5	7.8	9.05	1.45	0	0	126	10.725	424	Whole Rolled Oats (40%), Whole Wheat Flakes (20%) (Wheat, lodized Salt, Malt Extract, Soy Lecithin (INS-322), Antioxidant (INS-320)), Dried Fruits, Seeds & Nuts (15.0 %) (Almonds, Pineapple, Papaya, Black Raisins, Golden Raisins, Sunflower Seeds, Flax Seeds), Corn Flakes, Strawberry Crush, Wheat Bran, Sugar, Mango Crush, Cereal Extract, Soy lecithin (INS-322), Salt, Antioxidant (INS-320)	Fibre rich, source of protein
96	BF - 96	70.93	11.71	9.11	11.73						436.13	Whole Rolled Oats (40%), Whole Wheat Flakes (38%) (Wheat, lodized Salt, Malt Extract, Soy Lecithin (INS-322), Antioxidant (INS-320)), Dried Fruits, Seeds & Nuts (15.0 %) (Almonds, Pumpkin Seeds, Sunflower Seeds, Flax Seeds, Golden Raisins, Black Raisins), Natural Unsweetened Apple Juice Concentrate (7%), Wheat Bran, Malt Extract, Soy lecithin (INS-322), Salt, Rosemary Extract.	Fibre rich, high protein
97	BF - 97	77.1923	9.53846	5	7.34615	1.84615	0	0	389.846	35.0385	413.077	Malted Wheat Flakes (Wheat, Sugar, lodized Salt, Malt Extract, Soy Lecithin (INS-322), Antioxidant (INS-320)), Rolled Oats, Invert Syrup, Almonds, Wheat Bran, Chocolate Chips, Cocoa Powder, Honey, Pumpkin Seeds, Malt Extract, Soy lecithin (INS-322), Salt, Rosemary extract for freshness.	Fibre rich, high protein
98	BF - 98	71.2	8		14.6	1.53333	0	0	172	15.3667	448	Multigrain Flour (61%) (Whole Wheat Flour, Jowar Flour, Wheat Flour), Sugar, Cocoa Solids, Malt Extract, lodized Salt, Antioxidant (INS 320), Emulsifier (INS 322).
99	BF - 99	50	7	7	6	0.3	0			7	282	Multigrain Flour (Whole Wheat Flour (Atta) (28%), Rice Flour (25%), Jowar Flour (4%)), Sugar, Edible Vegetable Oil (Palmolein Oil), Cocoa Solids, Milk Solids, lodized Salt, Soy Lecithin (INS-322), Antioxidant (INS-320).
100	BF - 100	41		17	10	1	0	0		4	290	Wheat Flakes, Rolled Oats, Corn flakes, Almonds, Black Raisins, Cranberry, Puffed Bajra, Jaggery, Matcha	Rich in fibre,
101	BF - 101	32	9	6	14	1	0			5	290	Oats, Honey, Walnut, Blueberry, Pumpkin Seeds, Cashew, Puffed Bajra, Puffed Jawar, Wheat Flakes, Vanilla Flavour, Salt.	Fibre rich, high protein
102	BF - 102	55	8	7	11	1	0	0		22	351	Oats, blueberry, walnut, black raisins,chia seeds, sunflower seeds
103	BF - 103	79.15	8.33	4.12	5.95	0.92	0	0	181.34	22.97	403.47	Oats, cranberry, almond, black raisins,flax seeds, pumpkin seeds
104	BF - 104	82.45	7.3	7.27	4.02	0.59	0	0	10.15	21.16	395.18	﻿Multigrain Flakes (77.98%) [Rolled Oats (35.5%), Wheat Flakes (31.48%) (Wheat, Sugar, lodised Salt, Malt Extract, Emulsifier (INS 322) & Antioxidant (INS 320), Corn Flakes (11%) (Corn Grits, Sugar, lodised Salt, Malt Extract, Emulsifier (INS 322) & Antioxidant (INS 320)], Processed Fruits & Nuts (9%) [Candied Cranberry (6%) (Cranberries, Sugar, Sunflower Oil), Sliced Almonds(3%)], Invert Syrup, …
105	BF - 105	80.8	8.78	6.34	3.78	0.54	0	0	508.7	8.62	392.34	﻿Multigrain Flakes (66.68 %) [Wheat Flakes (31.75%) (Wheat, Sugar,lodised Salt,Malt Extract, Emulsifier(INS 322) & Antioxidant (INS320), Com Flakes (10%) (Com Grits, Sugar, lodised Salt, Malt Extract, Emulsifier (INS 322) & Antioxidant (INS 320), Rolled Oats (9%), Rice Flakes (8.93%), Rolled Barley (7%)], Processed Fruit & Nuts (16%) [Candied Papaya(6%) (Dehydrated Papaya, Sugar, Antioxidant INS …	High fibre
106	BF - 106	78.16	8.41	5.73	6.18	0.9	0	0	136.15	22.27	401.9	Multigrain Flakes (83.9%) [Rolled Oats (37%), Wheat Flakes (35%) (Wheat, lodised Salt, Malt Extract, Emulsifier (INS 322) & Antioxidant (INS 320); Corn Flakes (11.9%) (Corn Grits, lodised Salt, Malt Extract, Emulsifier (INS 322) & Antioxidant (INS 320)], Apple Juice Concentrate (10%), Dried Fruits & Nuts (5%) [Sliced Almonds (2.5%), Raisins (2.5%)], Emulsifier (INS 322), Antioxidant (INS 320).	High fibre
107	BF - 107	79.23	8.51	5.73	5.22	0.68	0	0	441.6	15.05	397.9	﻿Multigrain Flakes (70.58%) [Rolled Oats (37.38%), Wheat Flakes (28.2%) (Wheat Sugar,lodised Salt, Malt Extract, Emulsifier (INS 322) & Antioxidant (INS 320), Com Flakes (5%) (Com Grits, Sugar, lodised Salt, Malt Extract, Emulsifier(INS 322) & Antioxidant (INS 320)], Strawberry Crush (10%) [Sugar, Strawberry Pulp(27%), Water, Acidity Regulator(INS 330), Thickener(INS 440), Contains Permitted Synt…
108	BF - 108	85	7		1	0.1	0.05	0.5	595	11	371	﻿Multigrain Flakes (73%) [Rolled Oats (26%), Wheat Flakes (25%) (Wheat, Sugar, lodised Salt, Malt Extract, Emulsifier (INS 322) & Antioxidant (INS320), Corn Flakes (10%) (Corn Grits, Sugar, lodised Salt, Malt Extract, Emulsifier(INS 322) & Antioxidant (INS 320), Rice Flakes (8%), Rolled Barley (4%)], Dried Fruits & Nuts (14%) [Raisins (9%), Sliced Almonds (5%)], Sugar, Invert Syrup, Honey (1%), A…
109	BF - 109	70	13	9	6	0.05	0	0.1	10	1	401	﻿Corn Grits(91.46%), Sugar, lodised Salt, Malt Extract, Emulsifier[INS 322(i)] and Antioxidant(INS 320).
110	BF - 110	73.2	10.7	9.7	7.2	1.7	0		212.7	13.9	400.5	100% rolled oats
111	BF - 111	75.1	10.3	29.9	7.3	1.9	0		11.8	14.6	408	﻿Wheat Flakes (43%), Rolled Oats (42%), Berries (7.7% Dried Cranberries (Cranberries, Sugar, Sunflower Oil), Dried Blueberries (Blueberries, Sugar, Sunflower Oil), Almonds, Freeze Dried Raisins, Natural Soy Lecithin.	High protein, high fibre
112	BF - 112	69.9	12.9	8.2	8.9	1.5	0		211.5	14.2	411.5	Rolled Oats (25.3 %), Jowar Flakes (19.4%), Raw Honey (15.2%), Bajra Flakes (12.6 %), Seeds (11.3 %- Flax, Pumpkin seeds) Ragi Puff (9.3 %), Almonds, Freeze-dried Raisins, Natural Soy Lecithin.	High protein, high fibre
113	BF - 113	70	13.5	11.4	8.3	2.9	0		76.7	4.2	426	‎Rolled oats (41.8%), Wheat flakes (40.8%), Seeds (6.8%- Pumpkin, Watermelon seeds), Berries (5.8%- Dried Cranberries (Cranberries, Sugar, Sunflower Oil), Dried Blueberries (Blueberries, Sugar, Sunflower Oil)), Raw Honey, Almonds, Natural Soy lecithin.	High protein, high fibre
114	BF - 114	67.8	12.9	7.2	10.9	8.8	0		96.2	17.8	421.4	Wheat flakes (28.8%), Rolled Oats (27.3%), Jowar flakes (26.9%), Seeds (Flax, Pumpkin - 7.2%), Freeze dried fruits (Chikoo, Fig, Pineapple - 5.4%), Almonds (4.4%), Natural Soy lecithin	high fibre
115	BF - 115	77.19	9.38	10.81	2.69	0.9	0		132	7.34	400	Rolled Oats (24%), Wheat Flakes (19%) Jowar Flakes (15%), Seeds (12.8% Pumpkin, Watermelon, Flax Seeds), Raw Honey (12%), Dried Cranberries (9% - Cranberries, Sugar, Sunflower Oil), Almonds (5%), Freeze Dried Blackcurrants, Natural Soy Lecithin.
116	BF - 116	68.4	14.3	11.4	11.2	2.5	0		134.2	15.8	432.2	‎Wheat flakes (48.2%), Rolled Oats (33.4%), Freeze dried fruits (7.9%) (Banana, Chikoo, Pineapple, Raisins), Almonds (5.5%), Raw Honey, Natural Soy lecithin	high fibre
117	BF - 117	82.4	10.6	11.1	1.5	1.4	0		245.4	7.1	386.2	‎Rolled oats (22.5%), Wheat flakes (18.6%), Jowar flakes (13.7%), Seeds (13.7%- Pumpkin, Watermelon, Flax), Jaggery powder (7.8%), Almonds (5.4%), Dried Cranberries (5%-Cranberries, Sugar, Sunflower Oil), Natural Alkalised Cocoa powder (5%), Freeze dried Black currant, Raw Honey, Natural Chocolate flavour.	high fibre
118	BF - 118	79.6	9	8.4	4.5	0.6	0		4.1	15.6	395	‎Wheat flakes (77%), Jaggery (7%), Raw Honey (8%), Cocoa powder (6%), Natural Soy lecithin
119	BF - 119	64.9	9.1	9.1	2.9	0.6	0		3.2	15.4	342.4	‎Jowar flakes (75%), Honey (20%), Almonds (5%), Natural Soy lecithin
120	BF - 120	66.6	8.3	9.3	1.6	0.3	0		7.1	15.5	362.5	Bajra flakes (80%), Honey (20%), Natural Soy lecithin	high fibre
121	BF - 121	76.9	11.2	6.4	4.6	4.2	0		312.7	36	394.8	‎Wheat flakes (36%), Bajra flakes (22%), Jowar flakes (22%), Natural Soy lecithin	high fibre
122	BF - 122	71.2	11.8	10	11	1.9	0		19.3	10.4	431	‎Whole Wheat Flakes (75%), Raw Honey (20%), Almonds (5%), Natural Soy Lecithin.
123	BF - 123	74.01	12.08	7.6	9.6	2.8	0		200	20.5	430.7	﻿Rolled Oats (26.8%), Wheat Flakes (20%), Dried Cranberries (9.5% - Cranberries, Sugar, Sunflower Oil), Seeds (8.1% - Watermelon, Sesame), Raw Honey (7.6%), Jaggery (7.4%), Almonds (5.9%), Natural Alkalised Cocoa Powder (5%), Oat Flour, Desiccated Coconut, Soybean Oil, Natural Soy Lecithin, Natural Chocolate Flavour.	high fibre
124	BF - 124	50.8	9.5	8.9	9.8	2.4	0		107.3	15.2	399	Rolled Oats (30%), Wheat flakes (27%), Berries and Fruits (10.1%- Dried Cranberries (Cranberries, Sugar, Sunflower Oil), Apricots, Black Currant). Dates Syrup (10%), Nuts (6.8% - Almonds, Cashew), Oat Flour (5.7%), Raw Honey (5.7%), Watermelon seeds, Rosemary Extract.	high fibre
125	BF - 125	63.4	19.2	24.5	12	1.2	0		14.4	18	439	Rolled Oats (26.5 %), Raw Honey (15.6%), Wheat Flakes (12.5%), Bajra Flakes (10.9%), Jowar Flakes (10.9%), Seeds (8.1% Flax, Pumpkin, Watermelon Seeds), Barley Malt, Almonds, Dried Cranberries (Cranberries, Sugar, Sunflower Oil), Oat Flour, Soybean Oil, Natural Soy Lecithin.	High protein, high fibre
126	BF - 126	60	23	10.5	7	1.28	0.005	0.5	110	23	374	Seeds (62.9% - Watermelon, Sunflower, Flax, Chia, Sesame), Jaggery (13.4% ), Nuts (10.3% - Almonds, Desiccated Coconut), Oat flour (7.2%), Raw Honey (6.2%).	high fibre
127	BF - 127	56.06	21.91	11.52	8.13	3.43	0.05		69.32	10.22	385.05	‎Instant Oats (49.4%), Texturized Soy Protein (25.5%), Fruit & Seeds (13.5%) {Raisins, Papaya, Apple, Flax Seeds & Pumpkin Seeds}, Raw Sugar, Beetroot Powder, Nature Identical Flavouring Substance, Pink Salt & Antioxidant (INS 320)	high fibre
128	BF - 128	63.65	21.21	10.3	2.69	0.93	0.05	0.5	286.81	27.79	363.65	Rolled Oats (47.4%), Texturized Soy Protein (20%), Fruit & Seeds (13.5%) {Raisins, Chia Seeds, Pumpkin Seeds), Raw Sugar (11%), Cocoa Solids (7%), Artificial (Chocolate) Flavouring Substance, Pink Salt, Probiotic (Bacillus coagulans MTCC 5856) & Antioxidant (INS 320).	high fibre
129	BF - 129	60.45	25.08	5.12	7.78	0.58	0.05	0.5	265.75	17.81	412.14	﻿Wheat Flakes (40%) [Wheat, Sugar, lodized Salt, Malt Extract, Emulsifier (INS 322(i)} & Antioxidant (INS 320)], Texturized Soya Protein (22%), Oat Loops (20%) [Oat Flour, Rice Flour, Sugar & lodized Salt], Raisins (8%), Strawberry Crush (6%) [Sugar, Strawberry Pulp, Apple Concentrate, Acidity Regulator (INS 330), Thickener (INS 440), Preservative (INS 223 & INS 211), Synthetic Food Colours (INS …	high fibre, low fat
130	BF - 130	57.36	24.15	10.23	13.08	4.39	0.005	ND	236.12	19.97	423.3	Rolled Oats (21.46%), Fruits, Nut & Seeds (21%) {Raisins, Dehydrated Papaya, Flax Seeds, Pumpkin Seeds, Almonds, Chia Seeds, Dehydrated Apple}, Brown Rice Flakes (16.38%) (Brown Rice & lodized Salt), Texturized Soy Protein (16%), Rolled Barley (9.50%), Jaggery (6.62%), Strawberry Crush (6.62%) {Sugar, Strawberry Pulp, Water, Acidity Regulator (INS 330), Thicken- er (INS 440), Food Colours (INS 12…	Source of fibre
131	BF - 131	73.9	12.84	10.51	5.1	0.19	0.05	0.5	41.44	1.5	371.84	Texturized Soy Protein (23.5%), Fruits, Nut & Seeds (16%) {Cranberry (5%) (Cranberry, Sugar & Sunflower Oil), Almonds, Raisins, Flax Seeds, Pumpkin Seeds & Chia Seeds}, Rolled Oats, Rolled Barley, Dark Chocolate (11.5%) {Sugar, Hydrogenated Palm Kernel Oil, Cocoa Solids & Emulsifier (INS 322 (i))}, Brown Rice Flakes (Brown Rice & lodized Salt), Date Syrup, Quinoa Puffs, Jaggery, Cocoa Solids, Sun…	Source of fibre
132	BF - 132	60	16.6667	28.3333	11.1667	1	0	0	251.667	3.33333	353.333	Rolled Oats (Natural) - 100%	high fibre
133	BF - 133	60	16.6667	8.33333	17.1667	8.83333	0	0	295	21.3333	440	Protein Crispies (Soy Protein Isolate, Wheat Protein, Corn, Rice, Wheat, Jowar, Black Gram, Quinoa, Chickpea), Oats, Barley, Edible Vegetable Oil (Rice Bran Oil), Dietary Fibers (Fructooligosaccharides, Gum Acacia), Dry Fruits, Nuts and Seeds Mixture (Pumpkin Seeds, Black Raisins, Cranberries, Almonds, Watermelon Seeds), Salt, Vanilla and Caramel Tastesense (Natural & Nature Identical Flavours), …	high fibre, high protein
134	BF - 134	59.6667	16.6667	8.33333	10.1667	1	0	0	266.667	22.5	383.333	﻿Protein Crispies (Soy Protein Isolate, Wheat Protein, Corn, Rice, Wheat, Jowar, Black Gram, Cocoa Mass, Quinoa, Chickpea), Oats, Barley, Edible Vegetable Oil (Rice Bran Oil), Dietary Fibers (Fructooligosaccharides, Gum Acacia), Sugar, Compound Chocolate (Sugar, Edible Vegetable Fat (Hydrogenated), Cocoa Mass, INS 492, INS 322(1), Soy Lecithin), Dry Fruits, Nuts and Seeds Mixture (Pumpkin Seeds, …	high fibre, high protein
135	BF - 135	74.9	9.7	12.7	8.1					0	411	Protein Crispies (Soy Protein Isolate, Wheat Protein, Corn, Rice, Wheat, Jowar, Black Gram, Quinoa, Chickpea), Oats, Barley, Edible Vegetable Oil (Rice Bran Oil), Dietary Fibers (Fructooligosaccharides, Gum Acacia), Honey, Dry Fruits, Nuts and Seeds Mixture (Pumpkin Seeds, Black Raisins, Papaya, Cranberries, Almonds, Watermelon Seeds, Strawberry), Salt, Vanilla, Cinnamon and Nutmeg (Natural & Nat…	high fibre, high protein
136	BF - 136	80	9.2	14	1					0	365	Organic Ragi Flour, Organic Foxtail Millet flour, Organic Little Millet flour, Organic Kodo Millet flour, Organic Jowar flour, Organic Bajra flour, Organic Cornflakes, Organic Raisins, Honey, Organic Almonds, Organic Pumpkin Seeds, Organic Sesame Seeds, Organic Watermelon seeds, Organic Sunflower seeds, Organic Proso Millet flour.	High fibre
137	BF - 137	82	7	17	1.2					0	365	Organic Ragi Flour, Organic Foxtail Millet Flour, Organic Little Millet Flour, Organic Kodo Millet Flour, Organic Guava Powder, Organic Papaya Powder, Vitamins, Ferric Pyrophosphate and Salt.	High fibre
138	BF - 138	81.3	9.9	9.4	3.2					0	393	Organic Ragi Flour, Organic Guava Powder, Organic Papaya Powder, Vitamins, Ferric Pyrophosphate and Salt.	High fibre
139	BF - 139	84	8	3.3	0.4	0.1	0	0	714	10	357	Organic Corn Flour, Organic Guava Powder, Organic Papaya Powder, Vitamins, Ferric Pyrophosphate and Salt.
140	BF - 140	79	10	18	2	0.4	0	0	715	17	318	Corn grits, Sugar, Salt, Water, Sunflower Oil
141	BF - 141	58.5357	13.0714	8.92857	22.5714	4.71429	0	0	17.9643	30.5	490.571	Wheat grits, Sugar, Salt, Water, Sunflower Oil
142	BF - 142	68.34	12.13	8.33	15.88	0.89	0	0	12.71	15.69	464.8	Organic Dry fruits (38%) [Almond, Raisin, Cashew Nut], Organic Amaranth (26%), Organic sunflower seeds (17.5%), Organic Honey (15%), Black Currant, Dates, Vanilla extract & Organic CINNAMON (DALCHINI)	High in protein, zero trans fat,
143	BF - 143	74.2	12.79	13.7	9.54	2.77	0	0	21.9	5.57	433.8	Wheat flakes (30%), Rice flakes (17%), Barley flakes (17%), Organic Dry Fruits(15%) [Raisin, Almond], Organic Seeds (12%) [Sunflower seed, White sesame seed] & Organic honey (9%)	high fibre, high protein
144	BF - 144	68.33	12.98	9.66	14.4	1.13	0	0	87.85	17.1	454.84	Wheat flakes (23.2%), Barley flakes (23%), Oats flakes (18%), Organic Dry fruits (13.5%) [raisins, cashew nuts, almonds], Organic flaxseed (12%), Organic Honey (10%) & Vanilla	High in protein, zero trans fat, high fibre
145	BF - 145	60.79	12.75	7.66	23.1	12.78	0	0	47.3	13.25	502.06	Multigrain blend (56%) [Oats flakes, Wheat flakes, Barley flakes], Organic seeds (15.9%) [Sunflower seeds, Flaxseed, White sesame seeds], Organic honey (15%), Organic Dry Fruits (8%) [ Raisins, Cashew nut, Almond], Black currant, Dehydrated apples, Organic CINNAMON POWDER (DALCHINI POWDER) & Himalayan pink rock salt.	High in protein
146	BF - 146	54.76	14.46	10.44	27.05	3.17	0	0	220.99	12.82	520.33	Oats flakes (46.8%), Organic dry fruits (25%) [ almonds, cashew nut, raisins], Organic honey (11.11%), Coconut flakes (9%), Coconut Oil (5.3%), Organic Brown sugar, organic CINNAMON POWDER (DALCHINI POWDER), Vanilla extract & Himalayan pink rock salt.	High in protein, high fibre
147	BF - 147	55.75	13	7.69	26.58	2.17	0	0	347.86	14.2	514.22	oats flakes (22.35%), superfood blend (19.5%) [quinoa, organic amaranth, pumpkin seed], organic honey (15%), organic seeds (14.5%) [white sesame seed, sunflower seed], organic dry fruits (13%) [cashew nut, almond, walnut], rice bran oil (5%), cranberry, cocoa powder, cacao nibs, vanilla extract, organic cinnamon powder, himalayan pink rock salt & organic nutmeg powder.	High in protein
148	BF - 148	71.53	12.13	7.26	6.43	0.89	0	0	720	6.55	393	Oats flakes(24%),Superfood blend (18.4%) [Quinoa,Organic amaranth, Pumpkin seed],Organic Honey (14.2%), Cranberry (13%),Organic seeds (11%) [white sesame seed, sunflower seed], Organic dry fruits (8%) [Cashewnut, Walnut], Rice bran oil (6%), Almond butter, Vanilla extract, Organic CINNAMON POWDER (DALCHINI POWDER), Himalayan pink rock salt & Organic nutmeg powder.	High in protein
149	BF - 149	73.3	11.22	7.48	6.63	0.77	0	0	530	5.55	399	Extruded Quinoa Flakes (26%), Rolled Oats (14) Extruded Millet Flakes (Foxtail Ragi Jowar & Bajra) (7%) Brown Rice Flakes (50), Corn Flakes (7) Almond (60), Black Raisins (7%), Freeze Dried Banana (4), Wheat Flakes (35) Sugar (6.25%), Virgin Coconut Oil (1), Dark Chocolate (12%) (Sugar. Edible Vegetable Oil (Palmolein & Palm Oil Cocoa Solids & Emulsifier (NS 322, Natural Rosemary Extract (NS 392)…
150	BF - 150	70.4	12.36	7.79	6.56	0.82	0	0	790	0	390	Extruded Quinoa Flakes (26.00%), Rolled Oats (17.00%), Extruded Millet Flakes (Foxtail, Ragi, Jowar & Bajra) (8%), Brown Rice Flakes (6.50%), Corn Flakes (8.00%), Almond (8.00%), Raisin (7%), Roasted Cashews (4%), Wheat Flakes (4.00%), Sugar (5.25%), Honey (5.00%), lodized Salt. Natural Rosemary Extract (INS 392), Barley Malt Extract.
151	BF - 151	68.7	7.8	2.29	19.2	8.63	0.05	0	61.82	27.4	479	Extruded Quinoa Flakes (26%, Rolled oats (17.5%, Extruced Mille: Flakes Foxtail, Rag Jowar & Bajral (7%). Barley 18.00%, Brown Rice Flakes (5.00%) Corn Flakes 10.00%, Wheat Flakes 16.00%. Raisin (8.00%, Almonds (11.00%) Apple Juice Concentrate (2.00% Natura, Rosemary Extract (INS 392) loc zed Salt
152	BF - 152	69	8	2.23	17.5	8.19	0.05	0	241.21	26	466	Whole Multigrain Flour (55%) [Quinoa Flour (30%), Ragi Flour (25%), Jowar Flour (25%). Foxtail Millet Flour (10%) & Bengal Gram Flour (10%)], Choco Cream (45%) [Sugar, Edible Vegetable Oil (Sunflower Oil, Palm Oil), Cocoa Solids (6.5%), Milk Solids, Cocoa Powder (5.5%), Emulsifier (INS 322), Rosemary Extract (INS 392)], lodized Salt	source of protein
153	BF - 153	71.1	7	2.6	17.3	8.13	0.05	0	254.25	28.3	468	﻿Whole Multigrain Flour (55%) (Quinoa Flour (30%), Ragi Flour (25%), Jowar Flour (25%), Foxtail Millet Flour (10%), & Bengal Gram Flour (10%)], Vanilla Cream [Sugar, Edible Vegetable Oil (Sunflower Oil, Palm Oil), Vanilla Powder, Milk Solids, Emulsifier (INS 322), Rosemary Extract (INS 392)], lodized Salt	source of protein
154	BF - 154	75.1	12.5	4.2	4.7	0	0			6	393	Whole Multigrain Flour (55%) [Quinoa Flour (30%), Ragi Flour (25%), Jowar Flour (25%). Foxtail Millet Flour (10%) & Bengal Gram Flour (10%)], Strawberry Cream [Sugar, Edible Vegetable Oil (Sunflower Oil, Palm Oil), Strawberry Flavour, Milk Solids, Emulsifier(INS 322), Rosemary Extract (INS 392)], lodized Salt
155	BF - 155	70	8.2	6.3	2.2	0.04	0		77.5	12	344	﻿Multi grains (Corn 4.6%, Wheat flakes 27.4%, Malt extract, Sugar and lodized salt, oats 40.2%, Dry fruits [Raisins 3%, Almonds 2.1%], Honey, and invert syrup, Vitamins and Minerals, Antioxidant (INS 320 and INS 322).	High in Fibre, High in Protein
156	BF - 156	84		2.2	1	0.2	0		800	2	379	﻿Multi grains 76.2% [Wheat Flakes (30%) (Wheat, sugar, salt, malt extract, Emulsifier (INS322)), Corn flakes (25%) (Corn grits, sugar, Malt extract, salt, Emulsifier (INS322)), Rolled Oats (15%), Brown Rice Flakes (6.2%)], Sugar, Dehydrated fruits & Nuts (Raisins (2%), Dehydrated Papaya (2%), Almond (1%), Dehydrated Apple (0.8%)), Salt, Acidity regulator (INS 330), Antioxidant (INS 307b).	High in Fibre, High in Protein
157	BF - 157	77.9	10.6	10.5	4.4					7.9	394	﻿Com grits, Sugar, Iodised Salt, Malt extract, Emulsifier (INS 322), Antioxidant (INS320), Minerals.	Source of protein
158	BF - 158	57	14.2	4.4	2.3	0.2	0	0	4	15	362	﻿Oats 47.74 %, Wheat Flakes 32. 5% (Wheat, Sugar, Iodised Salt, Malt Extract, Antioxidants - INS 322), Strawberry Crush 10.9% (Sugar, Strawberry pulp, Water, Acidity Regulator INS-330, Thickener INS-440), Pine apple Crush 3.5% (Sugar, Pineapple pulp, Water, Acidity Regulator INS-330, Thickener INS-440), Raisins 3%, Almonds 2.1%, Invert Syrup, Honey 1%, Beet juice powder.
159	BF - 159	52.8	13.6	5.1	3.2	0.6	0	0	73.6	12.6	333	Multigrain Flour (Sorghum, Rice, Foxtail Millet,Buckwheat) (66%), Raw Sugar (14%), Mung Bean Protein Flour (10%), Malt, Natural and Nature Identical Flavours, Anticaking Agent (Calcium Carbonate)
160	BF - 160	68.88	10.27	8.88	6.18	0.68	0	0		19.42	372.22	﻿SuperGrain Blend (Sorghum, Rice Flour, Foxtail Millet, Buckwheat Flour) (65%), Raw Sugar (11.3%), Protein Blend (Mung Bean Protein, Pea Protein) (10.8%), Cocoa, Natural and Nature Identical Flavors, Malt, Rice Bran Oil, Anticaking Agent (Calcium Carbonate)
161	BF - 161	87	6.66667	2.66667	1	0.666667	0	0	500		380	﻿Millets - 63% [Corn Flakes, Rolled Oats, Finger Millet (Ragi) Flakes, Sorghum (Jowar) Flakes, Pearl Millet (Bajra) Flakes], Raisins -13%, Fruits Cuts -11% [Papaya & Cranberries], Almonds Slices - 5%, Unroasted Chia Seeds-5.6% and Soya Nuggets.	source of protein
162	BF - 162	82	6.33333	1.66667	6.66667	4	0	0	433.333		410	Corn Grits (87.7%), Sugar, Cereal Extract, Iodized Salt, Vitamins, Minerals And Antioxidant (INS 320).
163	BF - 163	90	4	1.33333	0.666667	0.333333	0	0	466.667		380	Corn Grits (61.7%), Sugar, Sliced Almonds (9.0%), Cereal Extract, Dextrose, Honey (1.6%), Iodized Salt, Vitamins, Minerals, Colou (INS 150d) & Antioxidants (INS 320).
164	BF - 164	89.6667	6.33333	1.66667	1	0.666667	0	0	466.667		380	Corn grits (58%), Sugar, Beetroot extract, Strawberry puree (2.5%), Cereal extract, Iodized salt, Vitamins, Minerals and Antioxidant (INS 320).
165	BF - 165	74.4	14	7	5	1	0	0	180	20	385	Corn grits (61.7%), Sugar, Cereal extract, Honey (2.8%), Iodized salt, Vitamins, Minerals & Antioxidant (INS 320).
166	BF - 166	75.25	9	6	6.5	0.75	0	0	100		382.5	Multigrain (62.9%) mix {wheat (24.9%), corn grits (13.1%), rice (8.4%), rolled barley (5%), rolled oats (5%), ragi millet flour (2.6%), moong dal Flour (2%), rice flour, corn meal, refined wheat Flour (maida)}, seeds (8%) {pumpkin seeds (4%), flax seeds (3%), chia seeds (1%)}, candied & dry fruits (11%) {candied papaya (3%), candied cranberry (3%), raisins (5%)}, sugar, soy protein isolate (6%), …
167	BF - 167	79	8	5	6	0.8	0	0	150	23.5	392	Multigrain (69.4%) (( Wheat (24.3%), Corn Grits (14.4%), Rolled Barley (10.7%, Rolled Oats (10.7%), Rice (9.3%)), Dry Fruit & Nut (20%) ((Raisins (13%), Almonds (7%)) Sugar, Cereal; Extract, Wheat Bran, Iodized Salt, Vitamins & Minerals, Antioxidant (INS320 & INS 307b).
168	BF - 168	76.1	8	5.2	6.8	0.8	0	0	300	13	387	Multigrain (66.4%) (( Wheat (24.6%), Corn Grits (15.7%), Rice (10.1%), Rolled Barley (8%), Rolled Oats (8%)), Candied & Dry Fruits, Nut & Seed (21%) ((Candied Papaya (6%) Candie Cranberry (4%) Raisins (4%), Almonds (4%), Pumpkin Seeds (3%)) Sugar, Cereal Extract, Wheat Bran, Iodized Salt, Vitamins & Minerals, Antioxidant (INS320 & INS 307b).
169	BF - 169	85.7	5.8	6	1.5	0.4	0	0	300	32	368	Multigrain (76%) (( Wheat (20.7%), Corn Grits (19.6%), Rice (12.6%), Rolled Barley (11.6%), Rolled Oats (11.6%)), Dry Fruit & Nut (20%) ((Raisins (13%), Almonds (7%), Cereal Extract, Iodized Salt, Vitamins & Minerals, Antioxidant (INS320).
170	BF - 170	70.5	7	5	16	5	0		300		445	Multigrain (65.8%) (( Wheat (23.8%), Corn Grits (22.5%), Rice (14.5%) Rolled Oats (5%)), Sugar, Candied & Dry Fruits (22%) ((Candied Papaya (8%), Raisins (8%), Candied Apple (3%) Candied Peach 93%)) Cereal Extract, Iodized Salt, Vitamins & Minerals, Antioxidant (INS 320).
171	BF - 171	65.75	8	5	20.5	5.75	0		300		470	Rolled Oats (25.1%), Candied Fruit and Nut (24%) {Candied Cranberry (14%), Almonds (10%)}, Sugar, Oat Flour (10.7%), Edible Vegetable Oil (Palmolein), Rice (4.2%), Whole Wheat (3.9%), Rice Flour (2.7%), Liquid Glucose, Corn Flour (1.8%), Honey, Cereal Extract, Wheat Bran (0.6%), Refined Wheat Flour (Maida) (0.5%), Iodized Salt, Dextrose, Barley Flour (0.1%), Vitamins, Raising Agent (INS 500ii), M…
172	BF - 172	70	7.5	5	16	4.5	0		300		445	Rolled Oats (36.4%), Almonds (15%), Sugar, Edible Vegetable Oil, (Palmolein), Oat Flour (5.8%) Milk Chocolate Powder (5.2%),[Sugar, Milk Solids, Cocoa Butter, Cocoa Solids & Emulsifier (INS 322(i))] Rice Flour (3.5%), Liquid Glucose, Corn Flour (3%) Cereal Extract, Refined Wheat Flour (Maida) (1.8%) Wheat Flour (Atta) (1.1%), Cocoa Solids (0.6%) Iodized Salt, Colour (INS 150d), Rolled Barley (0.1…

## Sheet: Porridge Mix
S.No	Product Code	Carbohydrate (g/100g)	Protein (g/100g)	Dietary Fibre (g/100g)	Total fat (g/100g)	Saturated fat (g/100g)	Trans Fat (g/100g)	Cholesterol (mg/100g)	Sodium (mg/100g)	Sugar (g/100g)	Energy (Kcal/100g)	Ingredient list	Nutritional content claims
1	PM - 1	74	9.5	6	2.5	0	0	0	3		349	Foxtail Millet, Barnyard Millet, Sorghum, Pearl Millet & Finger Millet	High in dietary fibre
2	PM - 2	74	9.5	7.7	3.8				65		368	Broken Sorghum, Flaxseeds and Sunflower seeds.	Rich in dietary fibre
3	PM - 3	90	4	3	3	1	0	0	124	10	391	Processed whole wheat, Sucrose, Invert Syrup, Malt Extract, Sugar	Rich in protein, rich in dietary fibre
4	PM - 4	87.06	7.37	6.08	2.06	1.04	0	0	35	42.49	396.26	Processed whole wheat, Sucrose, Invert Syrup, Malt Extract, Sugar, Cocoa Powder and Chocolate	rich protein, high fibre, low fat
5	PM - 5	76	10	10	4				15	2	380	Millets & cereals 82% (Ragi, Bajra, Corn, Jowar, Wheat, Red rice & Barley), Pulses 12% (Bengal gram & green gram), sago, nuts 2% (Groundnut, almond & cashewnut), cardamom	Rich in protein, rich in dietary fibre
6	PM - 6	75.9	10.83	6	4.36					3.1	386	Cereals 88%( Bajra, Ragi, Jowar, Maize, Samai, Thinai, Boiled Rice, Red Rice, Wheat, Barley), Pulses 7% (Fried Gram, Soya Bean, Green Gram),Nuts 2.5%(Groundnut, Cashewnut And Badam), 1.5% Sago , 1% Cardamom
7	PM - 7	71.72	10.5	6	1.8	0.89	0		19.6	8.4	375.8	Maize, Jowar, Italian Millet,Ragi, Dry Dates, Wheat, Fried Gram, Green Gram, Barley, Sago, Almonds, Cashewnut,Pumpkin seed, Black gram, Chickpea, Quinona seed, Pistachionut, walnut, Cardamom	High dietray fibre & protein
8	PM - 8	70	13.85	1.64	9.2					2.04	525	Sprouts: Sprouted Ragi, Sprouted Jowar, Sprouted Green Gram, Sprouted Soya. Essentials: Rice, Wheat, Sago, Roasted Gram, Barley. Natural Flavours & Taste enhancers: Cashew, Almond (Badam), Cardamom (Elaichi), Groundnuts
9	PM - 9	68	18		7					0	407	Defatted soya flour, organic wheat flour, organic ragi flour, organic rice flour, organic green gram flour, organic pearl millet flour, organic jowar flour, organic amaranth flour, fried bengal ram, calcium carbonate, L-ascorbic acid, magnesium oxide, di-alpha tocopheryl acetate, nicotinamide, retinyl acetate, ferrous sulphate, D- pamtothenate calcium, pyrodoxine hydrochloride, zinc sulphate, rib…	Rich in protein, rich in dietary fibre
10	PM - 10	71.3	18.3	2	3						385	Sprouted ragi, sprouted green moong, sambha wheat, fried gram and boiled rice
11	PM - 11	63.62	10.62	7.25	3	0.34				0.76	331.1	Quinoa, Sorghum, White Rice, Maize, Brown Rice
12	PM - 12	58.55	24.937	5.79	5.45						413	Sprouted Hand Pound Brown Rice, Red Rice, Wheat, Samba Wheat, Soyabean, Brown Channa, White Channa, Green Gram, Black Gram, Moth Bean, Green Peas, Corn, Cow Pea, Field Beans, Red Rajma, Groundnut, Masoor Lentils, Horsegram, Fenugreek, Pearl Millet, Jowar, Finger Millet, Kodo Millet, Barnyard, Little Millet, Foxtail Millet, Quinoa, Barley And Also Badam, Pista, Cashew, Dryginger And Cardamom.
13	PM - 13	69.78	9.78	9.75	3.1	0.58	0		8.35		346	Finger Millet, Pearl Millet, Sorghum, Parboiled Rice, Maize, Wheat, Whole Green Gram, Soyabean, Groundnut, Cashew Nuts, Almond, Sago And Cardamom	High dietary fibre
14	PM - 14	75.17	14.7	3.45	4.74						407.4	Kodo Millet, Little Millet, Foxtail Millet, Barnyard Millet, Sorghum, Finger Millet, Pearl Millet, Wheat, Red Rice, Hand-Pound Rice, Yellow Corn, Green Gram, Roasted Gram, Peanuts, Soya Beans, Almonds, Cashew Nuts, Pisstachios, Dry Ginger, Cardamom.
15	PM - 15	74	13	9	1	0.2	0	0	4		352	Maize, Millet, Jowar, Wheat, Ragi, Fried Gram, Green Gram, Red Rice, Barley, White Oats, Sago, Soya Bean, Maltodextrin, Badam, Cashew Nut, Sugar, Cardamom
16	PM - 16	73.12	20.69	1.9	3.72		0	0	10.1		409	Cereals (20%) - Barley, Pearl Millet (Bajra), Finger Millet (Ragi);Pulses (76%) - Chick Peas (Channa) , Green Gram (Moong), Cowpea (Lobia), Soya Bean;Condiments & Spices (4%) - Fenugreek (Methi) And Gooseberry Powder (Amla)
17	PM - 17	82.61	14.63	2.21	1.22		0	0	7		400	Cereals (66.19%) - Amaranth Seeds (Rajgira), Barley, Finger Millet (Ragi), Little Millet (Sama), Pearl Millet (Bajra), Parboiled Rice, Maize, Great Millet (Jowar), Wheat, Pulses (30.22% )- Chick Peas (Channa), Green Gram (Moong), Horse Gram (Kulthi), Roasted Gram, Soya Bean), Condiments (3.6%) - Poppy Seeds (Khus Khus)
18	PM - 18	82.49	12.82	10.38	1.69		0	0	5.21		372	Wheat, Amaranth Seeds (Rajgira), Barley, Finger Millet (Ragi), Little Millet (Sama), Pearl Millet (Bajra), Parboiled Rice, Maize, Great Millet (Jowar), Chick Peas (Channa), Green Gram (Moong), Horse Gram (Kulthi), Roasted Gram, Soya Bean, Poppy Seeds (Khus Khus), Oats.
19	PM - 19	64	13.8	9.8	13.3				75	0.2	431	Mapillai Samba, Samba Wheat, Ragi, Black Kavuni, Bengal Gram, Red Sorghum, Pearl Millet, Little Millet, Barnyard Millet, Kodo Millet, Foxtail Millet, Barley, Soy Bean, Green Gram, Sago, Roasted Gram, Ground Nut, Cashew, Almond, Pistachio, Walnut, Dry Ginger, Cardamom.
20	PM - 20	69.68	15.53	2.96	1.07						394.04	Green Moong Dhal, Rice And Salt
21	PM - 21	70.49	13.18	3.09	6.11				22		416	Ragi, Barley, Wheat, Fried Gram, Corn, Groundnut, Rice, Moongdhal, Sago, Millet, Cardamom, Badam, Cashew, and Dry Ginger
22	PM - 22	62.75	7.71	1.01							386	Kodo Rice,Sorghum, Rice,Gram Dhal And Salt
23	PM - 23	69.46	9.82	3.16							380	Little Rice, Foxtail Rice, Raw Rice, Gram Dhal, Sago And Salt
24	PM - 24	75.96	11.05	1.06	2.39						395	Black Gram, Rice, Samba Wheat, Barley, Fried Gram Dhal, Fenugreek And Salt
25	PM - 25	61.28	8.88	6.32							368	Red Rice, Bajra,Gram Dhal, Bengal Gram Dhal, Rice And Salt
26	PM - 26	60.67	10.84	1.29							410	Rice,Coconut,Moong Dhal, Gram Dhal, Awal And Salt
27	PM - 27	60.72	10.84	5.51							360	Barnyard Rice, Samba Wheat, Rice, Sago, Moong Dhal And Salt
28	PM - 28	84.96	7.83	12.23	1.76	0.56	0	0	296.16	12	387.1	Ragi (84%), Jaggery powder (12%), defatted cocoa,edible salt (0.75%),antioxidants (INS307)
29	PM - 29	67.41	14.3	1.97	7.87					3.08	397.8	Whole wheat, Finger Millet (Ragi), Pearl millet, Jowar, Green gram, White rice, Red rice, Black gram, Brown /black channa, Roasted gram, Horse gram, Groundnut, Barley, Cashew, Almond, Dry ginger & Cardamom
30	PM - 30	84	10	10.2	1		0	0	200	18.2667	385	Whole wheat (81.22%), Sucrose (18.27%), Iodised Salt (0.5%), Antioxidant- BHA (INS320)
31	PM - 31	25.2	3	3.06	0.3		0	0	60	5.48	115.5	Whole wheat (81.22%), Sucrose (18.27%), Iodised Salt (0.5%), Antioxidant- BHA (INS320)
32	PM - 32	80.8	6.8	3.4	5.1				0.1	2.2	396	Sprouted ragi (77%), dates 10%, yellow moong dal 8%, almonds 5%, cardamom 1%, nutmeg
33	PM - 33	85.2	7.1	4.9	2.1				0.233333	4.1	388	Kodo Millet/Kodra/Varagu 27%, Ragi/ Naachni/Finger Millet 17%, Bajra/Pearl Millet 17%, Little Millet/Saame 18%, Yellow Moong Dal 9%, Foxtail Millet 5%, Powdered Dry Fruits 5% (Dates, Almonds, Sunflower Seeds), Cardamom, Nutmeg and nothing else.
34	PM - 34	84.7	7.8	4.1	3.3				0.3	1.2	399.7	Hand-pounded Rice 36%, Yellow Moong Dal 36%, Kodo Millet/Kodra 24%, Ajwain 1%, Jeera 1%, Pepper 1% and nothing else.
35	PM - 35	86.2	5.8	3.9	4.1				0.05	1.7	405	Whole wheat (80%), dates 13%, almonds 7%, Cardamom 1%, nutmeg & nothing else
36	PM - 36	82.9	6.9	3.5	1.4				0.0666667	0.866667	373	Organic Sprouted ragi (99%),Cardamom & nothing else
37	PM - 37	84	5.9	4.5	4.1				0.27	2.1	396	Organic Sprouted Ragi/Naachni/Finger Millet 81%, Dates, Watermelon Seeds, Almonds, Sun-dried Carrot Powder 3%, Lotus Seeds/Fox Nuts/Makhana, Cardamom
38	PM - 38	79.2	6.7	3.4	8.4				0.014	0.4	419	Organic Pearl Millet/Bajra/Sajje 87%, Pumpkin Seeds 9%, Lotus Seeds/Fox Nuts/Makhana and nothing else!
39	PM - 39	84.37	6.58	6.84	4.88				0.18	2.17	408	Organic Ragi/Naachni/Finger Millet 66%, Organic Kodo Millet/Kodra/Varagu, Lotus Seeds/Fox Nuts/Makhana 11%, Cardamom and nothing else!
40	PM - 40	66	10.88	4.7	12				0.52	2	416	Kodo Millet/Kodra/Varagu 80%, Dates 10%, Walnuts 5%, Almonds 4%, Nutmeg, Cardamom and nothing else.
41	PM - 41	86.5	7.84	4.13	3.04				0.36	4.65	405	Hand-pounded Red Rice, Foxtail Millet/Navane/Thinai 17%, Dates 13%, Yellow Moong Dal 9%, Star Anise/ Chakr Phool and nothing else.

## Sheet: Soup Mix
S.No	Product Code	Carbohydrate (g/100g)	Protein (g/100g)	Dietary Fibre (g/100g)	Total fat (g/100g)	Saturated fat (g/100g)	Trans Fat (g/100g)	Cholesterol (mg/100g)	Sodium (mg/100g)	Sugar (g/100g)	Energy (Kcal/100g)	Ingredient list	Nutritional content claims
1	SM - 1	71	6.3	4.5	2.9	1.6	0.07		4987	21.3	335	Soup base (Corn, Edible starch, Salt, Soya sauce, Hydrolysed vegetable protein, Capsicum, Ginger, Green chilli, Vegetable fat, Coriander, Acidifying agent (330,296,260), Flavour enhancer (631,635), Anticaking agent (341), Thickening agent (415), Natural colour(1500), all in dried and powdered form). Whey protein concentrate (WPC80), Skimmed Milk Powder, Salt, Edible starch, Amchur, Black pepper, …	Low fat, high protein
2	SM - 2	71.7	5.2	4	3.7	1.8	0.05		3954	16.3	341	Tomato soup base (Tomato, Salt, Edible starch, Capsicum, Hydrolysed Vegetable protein, Vegetable fat, Green Chilli, Red chilli, Onion, Garlic, Black Pepper, Red Beet juice, Yeast Extract, Coriander leaves, Natural colour(1608), Acidifying agent (330), Flavour Enhancer (631,635). Anticaking agent (341). Thickening agent (415), All in dried and powdered form). Whey Protein concentrate (WPC80), Skim…
3	SM - 3	70.6	7.2	4.4	2.6	1.2	0.02	0.1	4867	23.9	326	Whey Protein, Caseinates, Starch, Glucose Solid, Milk Solid, Maltodextrin, Salt, Broccoli, Spinach, Veg. Fat, Carrot, Cabbage, Green Peas, Coriander, Mushroom, Garlic, Onion, Black Pepper, Jaggery, Herbs. Spring Onion, Almond, Yeast, Hydrolyze Vegetable Protein, Citric Acid, Malic Acid. Acetic Acid, Natural Flavour Enhancer, Acacia Gum, Xanthan Gum (All in Dried & Powder Form)	Protein & fibre rich, low in fat
4	SM - 4	71	5.8	4.7	5.6	3.1	0.1	0.1	4018	34.8	350	Potato Starch, Sugar, Dehydrated Vegetables (Cabbage, Carrot (3.6%), Onion (2.9%), Garlic, Leeks (0.6%)), Noodles (Refined Wheat Flour (Maida), Palm Oil/Palmolein, lodised salt, Wheat Gluten, Acidity Regulator 500(ii), Texturizer - 451(i), Thickener - 415, Antioxidant - 319), lodised salt, Hydrolyzed Vegetable Protein, Flavours - Natural (Garlic) and Nature Identical flavouring substances (Soya S…
5	SM - 5	61.7	13.8	1.4	3.4	1.5	0.03	4.8	4363	23.4	330	Manchow soup base (Corn, Edible starch, Salt, Soya sauce, Hydrolysed Vegetable Protein, Capsicum, Ginger, Green chilli, Vegetable fat, Coriander, Acidifying agent (330,296,260). Flavour enhancer (631,635), Anticaking agent (341), Thickening agent (415). Natural colour (1500), all in a dried and powdered form), Skimmed Milk powder, Wheat Fiber, Salt, Edible starch, Black Pepper, Beet powder, Guar …	Low fat
6	SM - 6	73.5714	4.28571	3.57143	7.14286	3.57143	0.0714286		3721.43	29.2857	371.429	Lemon corander soup base (Lemon, Coriander Salt Edible starch Vegetable fat Green chillies, Hydrolysed vegetable protein (soya), Onion Bomte gourd, Capsicum Dry coriander leaves Acidifying agent (E330) Flavour enhancer (631,635), Thickening agent (415) Are caking agent (551) af in dred and powdered form), Skinned M Powder Maze starch, Guar Gum, Fenugreek powde Carcinia Cambogia (60% HCA), Green C…	Low fat
7	SM - 7	61	13.1	1.1	5.9	3.1	0.08		3562	17.2	350	Refined Wheat Flour (Maida),sugar, milk solids, hydrolyzed vegetable protein, iodised salt, flavours - natural (Garlic) and natural identical flavouring substances, dehydrated vegetable (Onions (1.8%), leeks(0.4%)), dehydrated chicken (2.2%) (stabilizer - 461 & 407, antioxidant - 300), hydrogenated palm oil, thickener - 415, flavour enhancer - 627 & 631, spices & condiments (Black pepper (0.3%)),…
8	SM - 8	73	6.2	4.9	2.9	1.3	0.03	0.1	4515	33.8	336	Tomato soup base (Tomato, Salt, Edible Starch, Capsicum, Hydrolysed Vegetable Protein, Vegetable Fat, Green Chilli, Red Chilli, Onion, Garlic, Black Pepper, Red Beet Juice, Yeast Extract, Coriander Leaves, Natural Colour(1608), Aciditifying Agent(330). Flavour Enhancer(631,635), Anticaking Agent (341), Thickening Agent(415). All in dried and powdered form), Skimmed Milk powder, Wheat Fiber, Edibl…	Low fat
9	SM - 9	67.9	7.3	4.2	5.3	2.3	0.03	5.6	4371	16.8	343	Whole Moong bean powder, Skimmed milk powder, Kokum powder, Curd powder, Black salt, (Jeera, Red chilli, coriander, Garlic, Ginger - all in a dried and powdered form).	Low fat, rich in protein, fibre rich
10	SM - 10	71.6	5.2	2.8	6.2	3	0.02	0.1	4374	14.6	360	starch, milk solids, spices & condiments ( celery, pepper), sugar, chicken bits (4%), iodised salt, hydrolysed vegetable protein (soya), thickening agent ( INS 415), spring onion, anticaking agent INS 551
11	SM - 11	68.2	11.4	7	2.8	1.3	0.03		4040	22	344	Refined Wheat Flour (Maida), Maize Starch, Sugar, #Dehydrated Vegetables (Corn (7%), Carrot Flakes (6%), Cabbage Flakes,Leeks (0.7%)), lodised salt, Hydrolyzed Vegetable Protein, Flavours - Artificial (Corn), Natural (Garlic) & Nature Identical Flavouring substances, Hydrogenated Palm Oil, Thickener - 415, Spices & Condiments (Celery (0.2%)), Flavour Enhancer - 627 & 631. Contains Wheat and Celer…
12	SM - 12	71.6667	5	3.33333	2.5	1.66667	0		5041.67	20.8333	335	Sugar, Maize Starch, Tomato Paste Solids (15%), Refined Wheat Flour (Maida), lodised salt, Hydrogenated Palm Oil, #Dehydrated Vegetables (Onion Powder (2.8%), Leeks (1.1%)), Hydrolyzed Vegetable Protein, Spices & Condiments (Black pepper (0.4%)), Anti caking agent -551, Thickener - 415, Red Beet Juice Powder (Anti caking agent - 551), Flavours - Natural (Garlic) and Nature Identical Flavouring Su…
13	SM - 13	46	20.2	6.7	19.2	2.3	0	0	680	0	451	Sugar, Maize Starch, #Dehydrated Vegetables (Corn (5.7%), Onion, Cabbage, Leeks (0.6%)), Refined Wheat Flour (Maida), lodised salt, Tomato Paste Solids (6%), Hydrolyzed Vegetable Protein, Flavours - Natural (Garlic) and Nature Identical (Herbs) Flavouring Substances, Hydrogenated Palm Oil, Thickener - 415, Acidity Regulator - 330, Spices & Condiments (Chillies (0.6%)), Flavour Enhancer - 627 & 63…
14	SM - 14	45.4	20.2	6.5	19.2	2.3	0	0	750	0	448.2	Maize Starch, Noodles (24.7%) (Refined Wheat Flour (Maida), Palm Oil/ Palmolein, lodised salt, Wheat Gluten, Acidity Regulator - 500(ii), Texturizer - 451(i), Thickener - 415, Antioxidant - 319), Sugar, lodised salt, #Dehydrated Vegetables (Carrot (2.1%), Cabbage (1.7%), Leeks (1.1%)), Hydrolyzed Vegetable Protein, Food Colour - Caramel IV, Hydrogenated Palm Oil, Thickener- 415, Flavours - Natura…
15	SM - 15	72.1	5.21	1.15							368	Maltodextrin, Sunflower seed oil (High oleic acid), Calcium caseinate, Soy protein isolate, Isomaltulose (6.01%), Whey protein isolate, Rapeseed oil - low erucic acid, Minerals, Potato starch, Fructo oligosaccharides, Inulin, Sweet corn bits (2.09%), Sunflower seed oil, Antioxidants (Soya lecithin, L Ascorbic acid, TBHQ), Fructose, Onion powder, Garlic powder, Yeast extract, Inositol, Choline bit…
16	SM - 16	61.65	12.41	4.86							376	﻿Maltodextrin, Sunflower seed oil (High oleic acid), Calcium caseinate, Soy protein isolate, Isomaltulose (6.08%), Whey protein isolate, Rapeseed oil - low erucic acid, Minerals, Fructo-oligosaccharides, Potato starch, Gum arabic, Sunflower seed oil, Spinach powder (1.10%), Antioxidants (Soya lecithin, L-Ascorbic acid, TBHQ), Carrot Powder (0.91%), Dehydrated capsicum (0.71%), Bitter gourd powder…	transfat free, low GI, sugar free
17	SM - 17	73.48	5.58	1.26							368	refined wheat flour (maida), Edible starch, milk solids, sugar, salt, interesterified vegeatble fat (palm oil, sesame oil) trans fat free, dehydrated mushroom, onion powder, hydrolyzed vegetable protein, chilli lime flavour, acidity regulator (INS 330), onion chives, stabilizer (INS 415), flavour enhancers (INS 627 7 631), Pepper powder, garlic powder
18	SM - 18	72.24	5.92	2.47							377	sugar, tomato solids (18%), edible starch, salt, refined wheat flour, milk solids, edible vegetable fat (trans fat free),onion powder,beet root extract, tomato flavour, hydrolyzed vegetable protein, paprika extract, spices and condiments, stabilizers (INS 415), flavour enhancers( INS 631, 627),acidity regulator (INS 330 ).
19	SM - 19	60	9.6		6	2.4	0	0	4538	14	338	Dried vegetables (23% - carrot, cabbage, peas, chives), edible starch, milk solids, refined wheat flour (maida), salt, interesterified veegtable fat (palm oil, sesame oil) ( trans fat free), sugar, onion powder, spices & condiments, chilli lime flavour, stabilizer ( INS 415), acidity regulator (INS 330 ), flavour enhancers ( INS 631, 627), turmeric ( INS 100 ii), spinach extract (INS 140), corian…
20	SM - 20	56	6.5		7	2.4	0	0	4227	24	316	edible starch, Dried vegetables (22% - sweetcorn, peas, carrot, cabbage), salt, refined wheat flour (maida), sugar, interesterified veegtable fat (palm oil, sesame oil) ( trans fat free), sweet corn flavour, onion powder, spices & condiments, chilli lime flavour, acidity regulator (INS 330 ), hydrolyzed vegatble protein, flavour enhancers ( INS 631, 627), stabilizer ( INS 415),
21	SM - 21	54.5	11		9.4	4.5	0	0	4266	7.5	347	edible starch, salt, sugar, maltodextrin, Dried vegetables (11% - carrot, cabbage, peas, onion flakes, chives), spices & condiments, onion powder, soya sauce powder, caramel powder (INS 150d), flavour enhancers ( INS 631, 627), stabilizer ( INS 415), acidity regulator (INS 296 & 330), interesterified veegtable fat (palm oil, sesame oil) ( trans fat free), vinegar powder, hydrolyzed vegatble prote…
22	SM - 22	59	5.4		7.3	2.9	0	0	4584	15.4	333	Corn flour, dehydrated vegetables (20% - carrot, cabbage, mushroom), iodised salt, sugar, dried glucose syrup, dehydrated garlic, flavour enhancer (INS 635), onion powder, natural colour (INS 150d), chilli powder, acidity regulator (INS 260), soy sauce powder (Soybean, wheat, salt), thickener (INS 415), pepper powder, sunflower oil, anticaking agent (INS 551)
23	SM - 23	56	3.4		2	0.8	0	0	4725	16	280	Sugar, Corn flour, tomato powder (14%), dehydrated vegetables (12% - carrot, sweet corn, beans, broccoli), iodised salt, flavour enhancer (INS 635), thickener (INS 415), pepper powder, onion powder, garlic powder, acidity regulator (INS 330), sunflower oil, chilli powder, natural colour (INS 160c), anticaking agent (INS 551)
24	SM - 24	69.51	10.33	13.68	5.32						367.42	Sugar, potato starch, bread croutons (19% - refined wheat flour (maida), palm oil, spices & condiments, salt, dried glucose syrup), iodised salt, tomato powder - 5.5%, flavour enhancer (INS 635), pepper powder, coriander powder, acidity regulator (INS 330), onion powder, garlic powder, dehydrated parsley, sunflower oil, anticaking agent (INS 551), beet root powder, natural flavouring substances
25	SM - 25	68.78	11.09	13.79							370.81	Corn Flour, Dehydrated Vegetables (21%) [Carrot, Cabbage, Mushroom], lodised Salt, Dried Glucose Syrup, Sugar, Soy Sauce Powder (Soybean, Wheat, Salt), Dehydrated Garlic, Flavour Enhancer (INS 635), Pepper Powder, Onion Powder, Natural Colour (INS 150d), Acidity Regulator (INS 260), Thickener (INS 415), Sunflower Oil, Anticaking Agent (INS 551), Chilli Powder.
26	SM - 26	64.7	5.2		1.2	0.6	0	0	8760	26.4	290	Corn Flour, Sugar, Dehydrated Vegetables (20%) [Sweet Corn (13%), Carrot, Cabbage], lodised Salt, Dried Glucose Syrup, Flavour Enhancer (INS 635), Thickener (INS 415), Acidity Regulator (INS 330), Onion Powder, Yeast Extract, Soy Sauce Powder (Soybean, Wheat, Salt), Garlic Powder, Sunflower Oil, Pepper Powder, Anticaking Agent (INS 551), Chilli Powder, Turmeric Powder, Nature Identical Flavouring…
27	SM - 27	69.1	5		3.6	1.4	0	0	4509	34.2	329	Corn Flour, Dehydrated Vegetables (19%) [Carrot, Sweet Corn, Green Peas, Cabbage, Broccoli], Dried Glucose Syrup, Milk Solids, lodised Salt, Sugar, Flavour Enhancer (INS 635), Thickener (INS 415), Onion Powder, Pepper Powder, Soy Sauce Powder (Soybean, Wheat, Salt), Acidity Regulator (INS 330), Sunflower Oil, Anticaking Agent (INS 551), Turmeric Powder.
28	SM - 28	72.5	3.75		8.125	4.375	0	0	4412.5	33.75	381.25	Potato Starch, Sugar, lodised Salt, Dried Glucose Syrup, Dehydrated Vegetables (15.7%) [Sweet Corn (11.5%), Carrot, Parsley], Flavour Enhancer (INS 635), Yeast Extract, Onion Powder, Chilli Powder, Pepper Powder Turmeric Powder, Acidity Regulator (INS 330), Garlic Powder, Sunflower Oil, Thickener (INS 415), Soy Sauce Powder (Soybean, Wheat, Salt), Anticaking Agent (INS 551), Nature Identical Flav…
29	SM - 29	63.2	4.3		1.5	0.7	0	0	6895	28	284	Potato Starch, Sugar, lodised Salt, Dehydrated Vegetables (9.5%) [Cabbage, Carrot, Beans, Parsley], Dried Glucose Syrup, Tomato Powder, Dehydrated Garlic, Dehydrated Onion, Flavour Enhancer (INS 635), Mixed Spices (Chilli, Pepper, Celery), Acidity Regulators (INS 260, INS 330), Thickener (INS 415), Anticaking Agent (INS 551), Sunflower Oil, Natural Flavouring Substances-Celery.
30	SM - 30	70.5	4.4		4.4	1.5	0	0	5432	29	339	Starch, Maltodextrin, lodised Salt, Tomato Powder (6.8%) [Tomato Solids, Maltodextrin, Anticaking Agent (2551) Sugar, Dehydrated Garlic (Garlic, Anticaking Agent (E470a)) Spices and Condiments (3.6%) (Chill, Pepper, Cumin), Thickener (E1422), Toor Dal Powder, Tamarind Powder, Hydrolysed Vegetable Protein, Acidity Regulator (E330, E296), Asafoetida, Dehydrated Herb (Coriander), Antioxidant (E300) …
31	SM - 31	64.7	7.9		3.7	1.5	0	0	5505	36.4	324	Starch, Maltodextrin, lodized Salt, Sugar, Dehydrated Onion, Mushroom (2%), Dehydrated Garlic, Flavor Enhancer (E627, E631), Edible Vegetable Oil (Refined Palm Oil), Hydrolyzed Vegetable Protein, Spices and Condiments, Dehydrated Chives, Anticaking Agent (E551), Yeast Extract Thickener (E415).
32	SM - 32	78	3.33333		2	0.666667	0	0	4540	31.3333	346.667	Starch, Dehydrated Vegetable (23%) (Carrot, Potato, Green Peas, Sweet Com, French Beans Dehydrated Onion [Onion Powder, Anticaking Agent E4700 lodized Salt, Sugar, Thickener (E450, E412) Soya Protein Isolate, Edible Vegetable Oil (Refined Palm Oil, Garlic, Flavor Enhancer (E627, E631, Yeast Extract Anticaking Agent (E551), Spices and Condiments, Hydrolyzed Vegetable Protein, Dehydrated Chives
33	SM - 33	67.3333	7.33333		4	1.33333	0	0	5726.67	16.6667	333.333	Starch, Sugar, Bread Croutons (Wheat Flour (Atta), Edible Vegetable Oil (Refined Palm Oil, Onion, Garlic, lodized salt, Yeast Extract), lodized Salt, Thickener (E1422, E415), Tomato Powder (6.8%) (Tomato Solids, Maltodextrin, Anticaking Agent (E551), Dehydrated Onion, Dehydrated Garlic, Flavor Enhancer (E627, E631), Spices and Condiments, Edible Vegetable Oil (Refined Palm Oil), Hydrolyzed Vegeta…
34	SM - 34	70.3	5	1	0.7	0.4	0	0	5623.1	45	306	Pea Protein (55.8%), Edible Starches (Tapioca Potato), lei (6.8%), Pink Salt, Dehydrated Vegetables (4.6%) (Carret, Green Peas), Flavouring Substances (Natural And Nature Identical) Spices And Condiments, Flavour Enhancers (INS 627, INS 31), Anticaking Agent (INS 551), Refined Sunflower Oil, Thicketer (INS 412), Dehydrated Chives and Extracts (Curcumin, Tals)	high protein, high fibre
35	SM - 35	73.5	3.1	2	6.8	2.3	0	0	3570	52	364	Pea Protein (57.3%), Edible Starches (Tapioca, Potato), Pink Salt, Flavouring Substances (Natural and Nature Identical), Spices and Condiments, Dehydrated Vegetables (4.7%) (Carrot, Tomato), Toor Dal (4.5%), Inulin (3.3%), Refined Sunflower Oil, Thickener (INS 412), Flavour Enhancers (INS 627, INS 631), Anticaking Agent (INS 551), Extracts (Curcumin, Tulsi), Acidity Regulator (INS 330) Dehydrated…	high protein, high fibre
36	SM - 36	67.125	5.5		3.875	1.375	0		4870		325.375	Sweet corn soup base [Whey protein, Caseinates, Corn, Maltodextrin, Edible starch, Salt, Carrot, Ginger, Hydrolysed vegetable soya protein, vegetable fat, Green Chilly, Coriander, Black Pepper, Garlic, Onion, Acidifying agents (E330,E296,E260), Coriander leaves, Flavour enhancer, Thickening agent (415). Sweetener (E955), Anticaking agent (E551) (All in dried and powdered form)], Bread crumbs, Edi…	Low fat
37	SM - 37	63.8	7.1	5	4.2	1.8	0	0	3732.4	45	311	Starch, Milk Solids, Mushroom Powder (11%), Spices & Condiments (Celery, Pepper, Chives), lodised Salt, Sugar, Hydrolysed Vegetable Protein (Soya), Mushroom Bits (1.5%), Thickening Agent (E415), Anticaking Agent INS 551.
38	SM - 38	72.7	5	1.5	1.8	0.9	0	0	3777.7	50	324	Starch, Milk Solids, Dehydrated Vegetables (Cabbage (3%), Onion (2.5%), Sweet Corn (2.5%), Carrot (1.5%)) Spices & Condiments (Celery, Pepper, Chives) lodised Salt, Sugar, Hydrolysed Vegetable Protein (Soya), Thickening Agent (E415), Anticaking Agent INS 551.
39	SM - 39	70.5	3.7		0.8	0.6	0		4837.1		304	﻿Starch, Sugar, Salt, Dehydrated Vegetables (Onion, Garlic), Dehydrated Chicken (3.8%), Mixed Spices (Black Pepper, Chilli, Ginger), Hydrolysed Vegetable protein, Yeast Extract, Soya Sauce Powder, Tamarind Powder, Caramel Colour(E150d), Acidity Regulator (E296), Thickening Agent (E412), Flavour Enhancer (E631, E627), and Anticaking Agent (E551).
40	SM - 40	26.9	50.6	11.1	1.6	0.33	0	0	2950.5	5.9	346.6	﻿Starch, Sugar, lodised Salt, Dehydrated Vegetables [Corn (5%), Carrot, Onion, Leeks, Garlic], Dehydrated Chicken (4%), Yeast Extract, Hydrolysed Vegetable Protein, Flavour Enhancer INS 627 & INS 631, Pepper, Thickening Agent INS 412, Anticaking Agent INS 551, Edible Vegetable Oil (Sunflower Oil).
41	SM - 41	26.7	51.1	8.9	2.8	0.52	0	0	3480.7	8	354.2	Starch, Salt, Sugar, Dehydrated Vegetables (Onion (8%), Cabbage (7.5%), Carrot (6%), Garlic (4.9%)), Soya Sauce Powder, Mushroom Bits (1.5%) Hydrolysed Vegetable Protein, Mixed Spices (Pepper, Chilli, Ginger), Yeast extract, Tamarind Powder, Acidity Regulator (E296), Caramel Colour (E150d), Thickening Agent (E412), Flavour Enhancer (E631, E627), and Anticaking Agent (E551).
42	SM - 42	74.68	10.77	7	2.11	0.8	0	4.6	808	0	360	Starch, Sugar, Dehydrated Vegetables [Corn (6%), Carrot (4%), Onion (1.88%), Leeks (0.6%), Garlic(0.6%)], lodised Salt, Yeast Extract, Pepper, Hydrolysed Vegetable Protein (Soya), Flavour Enhancer INS 627 & INS 631, Edible Vegetable Oil (Sunflower Oil), Thickening Agent INS 412, Anticaking Agent INS 551
43	SM - 43	76.16	9.1	7.7	1.2	0.81	0	5.2	677	0	351	Mushroom Starch Protein, Caseinates, Salt, Jaggery, Cheese Cream, Hydrolyzed Vegetable Protein (Soya Veg. Fat, Green Chilly, Coriander, Blac Pepper, Ginger Garlic, Onion Citric Ac Malic Acid, Acetic Acid, Natural Flavour Enhancer Acacia Gum Xanthan Gum, Malt Dextrin (All in Dried & Powder Form)	Protein & fibre rich, low in fat
44	SM - 44	74	10.5		3.25	0.84	0	5.2	730	0	366	Whey Protein Caseinates, Tomato, Salt, Starch Capsicum Hydrolyzed Vegetable Protein, Vegetable Fat, Carrot, Green Chilly, Red Chilly, Red Beet, Coriander, Black Pepper, Garlic, Onion, Coriander Leaves, Jaggery, Citric Acid Malic Acid Acetic Acid, Natural Flavour Enhancer, Acacia gum, Xanthan Gum, Maltodextrin (All in dried & Powder Form)	Protein & fibre rich, low in fat
45	SM - 45	72	7.04	4.11	1.93	0.09	0	0		0	333	Cabbage, Maltodextrin, Salt, Starch Protein Carrot, Broccoli, Tomato, Whey Caseinates, Hydrolyzed Vegetable Protein (Soya). Spinach, Veg. Fat, Milk Soud, Soya Sauce, Green Chilly, Capsicum Green Peas, Garlic, Onion Coriander, Jaggery, Herbs (Oregano, Parsley, Chives), Almond, Yeast, Citric Acid, Malic Acid, Acetic Acid, Natural Flavour Enhancer, Acacia Gum Xanthan Gum, (All in Dried & Powder Form)	Protein & fibre rich, low in fat
46	SM - 46	61.45	20	1.58	2.5	1.63	0	49		0	364	Spinach leaves, coconut milk, garlic, ginger, black pepper, lemon, salt, cold pressed vegetable oil
47	SM - 47	65.3	20	2.4	3	1.4	0	36	645	0	360	Red Massor (Red Lentils), Kaddoo (Pumpkin), Onion, tomato, ginger, garlic, black pepper, chilli powder, turmeric powder, spinach leaves, salt, cold pressed vegetable oil, parsley
48	SM - 48	54.37	18.28	5.53	3.22	0.24	0	4	654	0	319	Shakarkandi (Sweet Potato), Safed Channa (Chickpea), Red Masoor (Red Lentils), Green Chilli, Garlic, Ginger, Onion, Spinach Leaves, Coriander, Cumin Whole. Cinnamon, Turmeric Powder, Salt, Cold Pressed Vegetable Oil, Lemon Juice, Small Cardamom, Fennel Seeds, Black Pepper
49	SM - 49	56.26	11.02	3.69	12.78	6.92	0.1	2.3	5130.82	17.82	384.09	maize strach, dehydrated vegetables (carrot flakes(7.6%), cabbage flakes, onion powder (3.2%), garlic powder, mushroom flakes (1.1%), leeks, ginger bits), refined wheat flour (maida), iodised salt, hydrolysed vegetable protein, hydrogenated palm oil, acidity regulator - 330, spices &condiments (Chillies (1%), flavour enhancers - 627 & 631). Contains added falvours - Natural (Lemongrass & Thai chi…
50	SM - 50	69.95	8.05	0.98	6.9	2.9	0.1	0	3731.75	15.93	359.16	Maize Starch, Sugar, *Dehydrated Vegetables (Carrot flakes (4.6%), Cabbage Flakes (2.3%), Onion Bits (2.3%), Garlic Bits (1.2%), Leeks (1%)), Noodles (9.3%) (Refined Wheat Flour (Maida), Palm Oil/ Palmolein, lodised salt, Wheat Gluten, Acidity Regulator - 500 (ii), Texturizer - 451(i), Thickener - 415, Antioxidant - 319), lodised salt, Hydrolyzed Vegetable Protein, Potassium Chloride, Spices & Co…
51	SM - 51	65.69	10.06	3.62	7.18	4.62	0.1	0	3886.78	38.13	367.67	Sugar, Potato Starch, #Dehydrated Vegetables (Tomato Paste Solids (7.1%), Onion Powder, Garlic Powder, Leeks), Bread Croutons (10.7%) (Refined Wheat Flour (Maida), Hydrogenated Palm Oil, Seasoning, lodised salt, Yeast, Rosemary Extract), Maltodextrin, lodised salt, Hydrolyzed Vegetable Protein, Hydrogenated Palm Oil, Thickener - 415, Acidity Regulator - 330, Spices & Condiments, Red Beet Juice Po…
52	SM - 52	32.58	32.8	6.48	9.72	0.52	0.1	0	5638.75	30.57	349	Refined Wheat Flour (Maida), Milk solids, lodised salt, #Dehydrated Vegetables (Mushroom flakes (2.5%), Onion powder, Leeks (0.4%)), Sugar, Hydrolyzed Vegetable Protein, Vegetable Fat Powder Mix, Hydrogenated Palm Oil, Flavour Enhancer - 627 & 631, Spices & Condiments (Black Pepper (0.3%)). May contain traces of Soya, Mustard, Celery & Nuts. CONTAINS ADDED FLAVOURS- NATURAL (GARLIC) AND NATURE ID…
53	SM - 53	69.3	7.16	1.98	2.17	0.61	0.1	0	5681.1	23.84	325.4	Maize Starch, #Dehydrated Vegetables (Carrot flakes (7.1%), Cabbage flakes (4.7%), Green Peas (4.7%), Corn (4.7%), Onion Powder (2%), Leeks (0.71%)), Refined Wheat Flour (Maida), Milk Solids, lodised Salt, Sugar, Hydrolyzed Vegetable Protein, Hydrogenated Palm Oil, Thickener - 415, Spices & Condiments, Anti Caking Agent - 551, Flavour Enhancer - 627 & 631. May contain traces of Soya, Mustard, Cel…
54	SM - 54	67.07	4.89	3.91	4.06	1.74	0.1	0	6880.2	30.96	322.31	Potato Starch, Dried Glucose Syrup, Dehydrated Vegetables (Cabbage Flakes, Carrot Flakes (4%), Garlic Bits (3%), Onion Bits (3%) and Leeks (0.4% ) ), Sugar, Edible Common Salt, Hydrolysed vegetable protein (Hydrolyzed vegetable protein, Maltodextrin and Salt), Edible Vegetable Fat, Spices & Condiments (Chillies (2%)), Thickener (415), Acidity Regulator (330), Anti caking agent (551), Flavour Enha…
55	SM - 55	73.07	4.89	2.73	1.63	0.35	0.1	0	5758.6	26.58	326.87	Refined wheat flour, carrot powder, vallarai leaf powder, milk solids, edible veg oil, beetroot powder, chilli, sugar, salt, onion powder, pepper.
56	SM - 56	6.6	0.7	1	2.5	1.3			190		54	Dhal powder, refined wheat flour, manathakkali leaf powder, onion, garlic, red chilli, edible starch, spices, sugar, salt, edible veg oil, acidity regulator, stabilizer, flavour enhancers, contains permitted natural colour (s).
57	SM - 57	5.9	0.5	0.5	1.8	1.3				0.6	42	Refined flour, tomato powder, milk solids, salt, edible veg oil, sugar, edible starch, onion powder, spices, condiments, acidity regulator, stabilizer, flavour enhancers, contains permitted natural colour (s).
58	SM - 58	7.1	1.1	0.6	1	0.5			200	2.8	43	Refined flour, tomato powder, thuduvalai leaf powder, milk solids, salt, edible veg oil, sugar, edible starch, onion powder, spices, condiments, acidity regulator, stabilizer, flavour enhancers.contains permitted natural colour (s).
59	SM - 59	6.1	1.3	0.5	0.5	0.1				1.1	35	Solanum Trilobatum, thai ginger, Indian ginseng, Jathipathri, pepper, corn, cardamom, cloves
60	SM - 60	6.1	0.5	0.5	0.9	0.5				3.4	35	Baloon vines, thai ginger, indian ginseng, jathipathri, pepeer, corn, cardamom, cloves
61	SM - 61	6.5	0.7	0.5	0.7	0.3			200	1.9	36	Edible Starches (Potato, Corn), Sugar, Maltodextrine, lodised Salt, Toor Dal Powder (7.5%) (Toor Dal,Turmeric), Dehydrated Onion [(Onion, & Protein, Flavour Enhancers (627,631), Refined Palm Oil, Anticaking Agent (551), Dehydrated Herb (Chives). Acidity Regulator (330) & Antioxidant (300). CONTAINS ADDED FLAVOURS - NATURAL AND NATURE IDENTICAL FLAVOURING SUBSTANCES.
62	SM - 62	4.5	0.6	0.2	2.1	1.3			210	0.8	40	Edible Potato Starch, Maltodextrin, lodized Salt, Thickener (1422), Dehydrated Vegetables (9%) (Cabbage, Carrot), Sugar, Dehydrated Garlic [Garlic and Anticaking Agent(4701)], Dehydrated Onion, Yeast Extract, Soya Sauce Powder, Spices & Condiments, Flavor Enhancers (627,631), Refined Palm Oil, Acidity Regulators (330,296), Dehydrated Herb (Chives) & Antioxidant (300).
63	SM - 63	5.9	0.8	0.5	1.7	1.3				0.8	43	Water, Vegetables (11%) (Yellow Split Peas, Carrot, Leek, Onion, Peas, Swede), Maize Starch, Glucose Syrup, Vegetable Oil, Croutons (1.4%) (Wheat Flour, Vegetable Oil, Salt, Yeast, Rosemary Extract), Potato Starch, Salt, Parsley, Flavour Enhancers (Monosodium Glutamate, Disodium 5-ribonucleotides), Potassium Chloride, Milk Protein, Garlic, Yeast Extract (contains Barley), Flavouring, Acidity Regu…	Low in fat
64	SM - 64	7	0.4	0.6	2.5	1.5			220	1.5	53	﻿Water, Glucose Syrup, Shitake Mushroom (2.5%), Maize Starch, Potato Starch, Croutons (1.5%) (Wheat Flour (with added Calcium, Iron, Niacin, Thiamin), Palm Oil, Salt, Yeast, Antioxidants (Rosemary Extracts)), Vegetable Oils (Palm,Sunflower), Mushroom Extract, Onion, Salt, Sugar, Potassium Chloride, Whole Milk, flavourings (contain Barley, Wheat), Parsley, Milk Protein, Garlic, Yeast Extract (cont…	Low in fat
65	SM - 65	53.07	24.5	11.9	4.7	1.4		0	6.45	3	380.7	Water, Tomato (37%), Vegetables (4.5% ) (Carrot, Onion, Peas), Maize Starch, Ring Noodles (1.5%) (Durum Wheat Semolina, Salt), Croutons (1.4%) (Wheat Flour, Vegetable Oil, Salt, Yeast, Rosemary Extract), Glucose Syrup, Sugar, Yeast Extract, Potato Starch, Vegetable Oil, Flavour Enhancers (Monosodium Glutamate, Disodium 5'-ribonucleotides), Salt, Stabilisers (Xanthan Gum, Monopotassium Phosphate),…
66	SM - 66	55.32	24.38	11.2	2.5	0.83		0	551	21	341.4	﻿Water, Noodles (10%) (Durum Wheat Semolina, Salt), Chicken (5%), Leek (3%), Glucose Syrup, Potato Starch, Maize Starch, Salt, Yeast Extract (contains Barley), Flavourings, Parsley, Flavour Enhancers (Monosodium Glutamate, Disodium 5'- ribonucleotides), Turmeric, Black Pepper Extract. Allergy Advice: For allergens, including cereals containing gluten, see ingredients in bold. May also contain cel…	Low in fat, low in sugar
67	SM - 67	48.25	26.65	12.5	4.5	2.7	0	12	269	4.5	340.1	﻿Tomatoes (52%), Water, Onion, Sugar, Potato Starch, Glucose Syrup, Vegetable Oils (Palm, Sunflower), Salt, Cream (Milk), Whey (Milk), Yeast Extract (contains Barley), Flavourings, Acid (Citric Acid), Colours (Beetroot Red, Carotenes), Emulsifier (Mono- and Diacetyltartaric Acid Esters of Mono- and Diglycerides of Fatty Acids), Black Pepper Extract. Allergy Advice: For allergens, including cereal…	Low in fat, low in sugar
68	SM - 68	53.4	24.5	10.9	2	0		0	178	3.3	329.6	﻿Water, Tomato (16%), Vegetables (5.8%) (Carrot, Onion, Peas, Leek), Ring Noodles (2.1%) (Durum Wheat Semolina, Salt), Maize Starch, Croutons (1.2%) (Wheat Flour, Vegetable Oil, Salt, Yeast, Rosemary Extract), Potato Starch, Sugar, Flavouring (contains Milk), Salt, Maltodextrin, Flavour Enhancers (Monosodium Glutamate, Disodium 5'-ribonucleotides, Disodium Guanylate), Parsley, Vegetable Oil. Alle…	Low in fat, low in sugar
69	SM - 69	5	3	1	7	1	5	0	560	1	100	Water, Glucose Syrup, Chicken (2.3%), Maize Starch, Vegetable Oil, Onion, Salt, Milk Proteins, Yeast Extract (contains Barley), Flavour Enhancers (Monosodium Glutamate, Disodium 5'-ribonucleotides), Flavourings, Parsley, Emulsifier (Mono- and Diglycerides of Fatty Acids), Acidity Regulator (Dipotassium Phosphate), Natural Flavouring, Turmeric. Allergy Advice: contains Milk, Barley, Gluten. Produc…	Low in fat, low in sugar
70	SM - 70	23	6	6	6	1	4	0	4.4	3	180	Water, Potato (20%), Leek (10%), Glucose Syrup, Vegetable Oils (Palm, Sunflower), Palm Fat, Salt, Lactose (Milk), Yeast Extract (contains Barley), Milk Proteins, Flavour Enhancers (Monosodium Glutamate, Disodium 5'-ribonucleotides), Emulsifier (Mono- and Diglycerides of Fatty Acids), Flavourings (contain Milk).	Low in sugar
71	SM - 71	10	4	3	2	0	1	0	420	3	110	Water, Asparagus (5%), Maize Starch, Glucose Syrup, Vegetable Oil, Croutons (1.3%) (Wheat Flour, Vegetable Oil, Salt, Yeast, Rosemary Extract), Lactose, Potato Starch, Salt, Onion Powder, Milk Proteins, Flavouring, Flavour Enhancers (Monosodium Glutamate, Disodium 5'-ribonucleotides), Emulsifier (Mono- and Diglycerides of Fatty Acids), Acidity Regulator (Dipotassium Phosphate), Yeast Extract (con…	Low in fat, low in sugar

## Sheet: Beverage Mix
S.No	Product Code	Carbohydrate (g/100g)	Protein (g/100g)	Dietary Fibre (g/100g)	Total fat (g/100g)	Saturated fat (g/100g)	Trans Fat (g/100g)	Cholesterol (mg/100g)	Sodium (mg/100g)	Sugar (g/100g)	Energy (Kcal/100g)	Ingredient list	Nutritional content claims
1	BM - 1	68.5	20.3	7.2	4.6	2.3	0	0	329	26.8	397	﻿Grains (31.35%) (Millets (18.5%) (Ragi(10.90%), Jowar (5%), Foxtail millet (2.4%), Bajra (0.2%)}), Cereals & Pulses (12.85% ) Wheat (5%), Oats (2.8%), Maize (1%), Brown Rice (1.5%), Barley (1%), Green gram (0.7%), Fried gram (0.65%) Horsegram (0.2%)}}, Jaggery (27.8%), Isolated Vegetable Protein (13%) (Soya, Pea), Almonds (8.4%), Maltodextrin, Milk Solids (4.4%), Malt extract, Inulin, Stabiliser…	High Protein
2	BM - 2	67.3	21.6	7.6	4.4	2	0	0	300	25.4	395	Grains (31.35%) (Millets (18.5%) (Ragi (10.90%), Jowar (5%), Foxtail millet (2.4%), Bajra (0.2%)}, Cereals & Pulses (12.85% ) Wheat (5%), Oats (2.8%), Maize(1%), Brown Rice (1.5%), Barley (1%), Green gram (0.7%), Fried gram (0.65%), Horsegram(0.2%)}}, Jaggery (27.8%), Isolated Vegetable Protein (14.70%) {Soya,Pea), Maltodextrin, Cocoa solids (6.6%), Milk solids (4.3%), Maltextract, Inulin, Stabil…	High Protein
3	BM - 3	86.7	7	5	1.8	0.9	0	0.1	175	49.8	387	Cereal Extract 56%* (Barley, Wheat), Sugar, Cocoa Solids, Colour (150c), Minerals, Wheat Gluten, Liquid Glucose, Maltodextrin, Emulsifiers (322, 471), Milk Solids, Vitamins, Raising Agent (500 (11)), Iodised Salt, Flavours (Natural, Nature Identical And Artificial (Vanilla) Flavouring Substances).
4	BM - 4	86.7	7	3.1	0.7	0.2	0	0.2	287	48	385	﻿Cereal Extract 63% (Barley Wheat, Sugar Milk Solids, Colour (150), Maltodextrin, Minerals Emulsifiers (322,471), Favours Natural and Nature Identical Favouring Substances). Cocoa Solids (0.5%), Raising Agent (5000 Wheat Gluten, Vitamins, lodised Salt
5	BM - 5	87.6	7		1.4	0.7	0		170	37	391	﻿Cereal Extract (50%*), Sugar, Milk Solids, Cocoa Solids, Caramel Colour (150c), Liquid Glucose, Emulsifiers (322, 471), Minerals, Maltodextrin, Raising Agent (500(ii)), Vitamins, DHA Rich Algal Oil, Edible Salt
6	BM - 6	68.2	15	2	2.5	1	0.05	5.5	600	28	360	﻿Cereal Extract (46%) [Barley, Wheat, Malted Barley, Wheat Malt], Milk Solids (37%), Maltodextrin, Minerals, Edible lodized Salt, Nature Identical Flavouring Substances, Vitamins, Non-Caloric Sweetener (INS 950).
7	BM - 7	74	13	3	2.1	1.5	0	0			361	﻿Cereal Extract (65%) [Barley (37%), Wheat (15%), Malted Barley (12%), Wheat Malt (1%)], Milk Solids (17%), Corn Solids (Hydrolyzed), Minerals, Soy Protein Isolate, Wheat Gluten, Nature Identical Flavouring Substances, Vitamins, Salt, Artificial Sweetener [INS 950], Natural Flavour.
8	BM - 8	80.79	11.99	1.16	1.08	0.82	0.05		366.75	67.59	380.84	﻿Cereal extract (65% super grains - wheat, barley & pearl millet), Jaggery, Milk solids, Cocoa, Wheat gluten, Vitamins, Minerals, Inositol, Natural and nature identical flavouring substances (Chocolate and Vanilla), Salt, Raising agent (INS 500 (ii)), Choline, Taurine, Phenylalanine, Leucine, Arginine, Threonine, Methionine, Valine, Histidine, Lysine. Contains wheat, barley, millet and milk.
9	BM - 9	77.39	11	6	2.6					20	377	Grains 35% (Cereals and Pulse-26%: Wheat, Maize, Barley, Bengal gram, Millets - 9%: Jowar, Bajra, Ragi), Sugar, Milk Solids (17%), Maltodextrin, Cocoa solids (6%), Minerals, Stabilizers (INS 466, INS 415), Vitamins, Steviol Glycoside (INS 960). Extracted from Stevia Leaf.
10	BM - 10	76	14		2	1	0	8	159	18	372	Milk solids 29%, Grains 20% [Millets-7.3%: Bajra,Sorghum, Ragi; Cereals - 6.7%: Maize, Wheat; Super grains - 6%: Quinoa, Amaranth, Black rice], Sugar, Malted barley(extracted solids), Maltodextrin, Cocoa solids (7%), Minerals, Stabilizers (INS 466, INS 415), Vitamins, Steviol glycosides (E960)^. ^Extracted from Steviol leaf
11	BM - 11	80	7.5	2	2.5	1.5	0.05	4.5	400	35	369	﻿Cereal Extract (50%) (Barley, Wheat, Millet), Malted Barley (21%), Sugar, Wheat Flour (Atta), Milk Solids (6%), Minerals, Natural Colour (INS 150c), Wheat Gluten, Acidity Regulators [INS 501(ii), INS 500(ii)], Edible lodised Salt, Cocoa Powder, Vitamins, Nature Identical Flavouring Substances, Soy Protein Isolate. Allergen Information: Contains Wheat, Barley, Milk and Soy
12	BM - 12	78	8	4	4.7	2.4	0.02		122	49	386	﻿PROTOMALTTM (55.6%) [Starch, Malted barley (22.5%) (contains gluten) & Roasted barley (0.2%) (contains gluten)], Sugar, Cocoa solids (14.1%), Skimmed milk powder (13.6%), **Mineral (Cal- cium phosphate dibasic), Palm oil, **Vitamins [Carrier (Malto- dextrin), Nicotinamide, Pyridoxine hydrochloride, Riboflavin, Er- gocalciferol & Cyanocobalamine], Acidity regulator (339(ii)) and **Mineral (Ferric…
13	BM - 13	79	10.7	5	2.7		0		200	0	384	﻿Sprouted organic grains [Ragi, Wheat, Soya Bean Whole green gram, Green peas, dry Bajra, Horse gram, jowar, whole Bengal gram], Organic Fried gram Sabudana, Barley, Organic Groundnut, Organic Almond, Organic Cashew, Organic Cardamom, organic Cumin seeds, Organic Clove	Protein rich
14	BM - 14	82	10.7	2.3	0.6		0		200	25	378	﻿Malt extract, Organic Sugar,Milk powder, Cocoa powder, Organic Wheat, Organic Soya bean, Organic Whole green gram, Organic Whole Bengal gram,Organic White jowar, Maize, Organic Ragi, Salt, Organic Almond, Poppy seed.
15	BM - 15	78.4	10.7	15	2.9		0		200	0	383	Sprouted Organic Grains (Ragi, Wheat, Soya bean, Whole green gram, Whole Bengal gram, Green Peas dry, Bajra, Jowar), Organic Almond, Organic Cashew, Organic Cardamom, Organic Cumin seeds, Organic Cloves.
16	BM - 16	90.23	5.45	0.9	0.65	0.45	0		25	83.74	392.62	Sucrose, Cereal Extract, Cocoa Solids, Honey Powder, Glucose, Tri Calcium Phosphate, Xanthan Gum, Vitamins and Minerals.
17	BM - 17	95	2.2		0.3			0	40	82	392	Ragi Powder (30%), Sugar, Barley, Malt Extract, Cardamom, Edible Starch. Ingredients After Reconstitution: Milk, Ragi Powder, Sugar, Barley, Malt Extract, Cardamom, Edible Starch
18	BM - 18	79	11		2				400	13.5	377	﻿Malt (65.6%) [Barley (31.3%), Wheat Flour (Atta), Wheat, Millet], Milk Solids (14%), Sugar, Wheat Gluten, Minerals, Emulsifier (INS 471), Edible lodized Salt, Soy Protein Isolate, Acidity Regulators [INS 501 (ii), 500(ii)], Vitamins.
19	BM - 19	78	10		2				145	14	370	﻿Malted Cereals (Extracted Solids) (23%) [Barley Malt (13%), Wheat Malt (10%)], Cereal Extract (19%) [Barley (11%), Wheat (8%)], Partially Hydrolysed Cereal Solids, Sugar, Milk Solids (8%), Cocoa Powder (6.5%), Wheat Gluten, Minerals, Soy Protein Isolate, Emulsifier (INS 471), Liquid Glucose, Natural Colour (INS 150c), Nature-Identical Flavouring Substances, Vitamins, Stabiliser (INS 412), Edible…
20	BM - 20	85	8	0.68	2.2	1.3	0		173		392	Malt extract (42%), Sugar, Milk Solids (17%), Caramel (E150c), Cocoa Solids (2%), Vitamins, Minerals, Permitted emulsifiers (E322, E471), Raising agent (E500 (ii)), DHA and Salt.
21	BM - 21	53.3	34		0.5	0.42	0.1	0	245	32	354	Peanut protein hydrolysate (56%), sugar, malt extract, maltodextrin, minerals (tribasic calcium phosphate, ferrous gluconate), vitamins (choline bitartates, ascorbic acid,niacinamide, dl-alpha tocopherol acetate, phytomenadione, retinyl palmitate, thiamine mononitrate, ergocalciferol, riboflavin, pantothenol, pyridoxine hydrochloride, folic acid, cyanacobalamin, d-biotin
22	BM - 22	55.38	18.75	0	16.3	7.45	0	0	417	33	445	Sugar, Soy Protein Isolate. Palm Oil, Corn Syrup Solids. Malt Extract, Calcium Phosphate. Potassium Citrate. Salt. Potassium Phosphate, Lecithin, Niacinamide. Monoglycerides, Artificial Flavors. Magnesium Phosphate. Ascorbic Acid, Zinc Oxide. Ferric Diphosphate. Calcium Pantothenate, Riboflavin, Vitamin A, Pyridoxine Hydrochloride, Thiamin Mononitrate, Potassium lodide, Folic Acid. Vitamin D. Vit…
23	BM - 23	55.76	18.75	0	17.37	0.69	0	0		33	455	﻿Sugar, Soy Protein Isolate, Maltodextrin, Vegetable Fat (High Oleic Sunflower Oil). Tri Calcium Phosphate, Potassium Chloride, Ferric Pyrophosphate, Mono Potassium Phosphate, Zinc Sulphate Monohydrate, Potassium Iodide, Green Tea Extract, Panthotenic Acid, Pyridoxine, Riboflavin, Thiamin, Vitamin A, Folic Acid, Vitamin D. Vitamin B12.
24	BM - 24	56.75	18.75	0	16.3	7.45	0	0	417	33	445	﻿Sugar, Soy Protein Isolate. Palm Oil, Corn Syrup Solids, Maltodextrin, Calcium Phosphate,Potassium Citrate, Salt, Potassium Phosphate,Lecithin, Monoglycerides, Artificial Vanilla Flavor, Magnesium Phosphate. Ascorbic Acid, Zinc Oxide. Ferric Diphosphate. Calcium) Pantothenate, Riboflavin, Vitamin A, Niacinamide. Folic Acid, Pyridoxine Hydrochloride. Thiamin Mononitrate, Potassium lodide. Vitamin…
25	BM - 25	56.75	18.75	0	16.3	7.45	0	0	417	33	445	﻿Sugar, Soy Protein Isolate, Palm Oil, Corn Syrup Solids, Maltodextrin, Calcium Phosphate, Potassium Citrate, salt, Potassium Phosphate, Lecithin, Monoglycerides, Artificial Strawberry Flavor, Â Folic Acid, Zinc Oxide, Magnesium Phosphate, Ascorbic Acid, ferric Diphosphate,Calcium Pantothenate, Riboflavin, Niacinamide, Thiamin Mononitrate, Â Pyridoxine Hydrochloride, Potassium Iodide, Vitamin A, …
26	BM - 26	44	24	10	20	0.8	0	0	248	2.74	420	﻿Sugar, Soy Protein Isolate, Maltodextrin, Vegetable Fat (High oleic Sunflower Oil), Tricalcium Phosphate, Potassium Chloride, ferric Pyrophosphate, Mono Potassium Phosphate, Zinc Sulphate Monohydrate, Potassium Iodide, Green Tea Extract, Pantothenic Acid, Pyridoxine, Riboflavin, Thiamin, Vitamin A, Folic Acid, Vitamin D, Vitamin B12.
27	BM - 27	42	24	10	19.91	9.1	0	0	668	14.4	410	﻿Soy Protein Isolate, Palm oil, corn Syrup Solids, Inulin, sugar, Fructose, Maltodextrin, Calcium Phosphate, Potassium Citrate, Lecithin, Potassium Phosphate, Salt Monoglycerides, Magnesium Phosphate, Ascorbic Acid, Zinc Oxide, Ferric Â Diphosphate, Folic Acid, Calcium Pantothenate, Riboflavin, Thiamin Mononitrate, Niacinamide, Pyridoxine Hydrochloride, Potassium Iodide, Vitamin A, Vitamin D, Vit…
28	BM - 28	42	24	10	19.91	9.1	0	0	668	14.4	410	﻿Sugar, Soy Protein Isolate, Palm Oil, Corn Syrup Solids, Maltodextrin, Calcium Phosphate, Potassium Citrate, salt, Potassium Phosphate, Lecithin, Monoglycerides, Artificial Vanilla Flavor, Magnesium Phosphate, Ascorbic Acid, Zinc Oxide, ferric ferric Diphosphate, Calcium Pantothenate, Riboflavin, Vitamin A, Niacinamide, Folic Acid, Pyridoxine Hydrochloride, Thiamin Mononitrate, Potassium Iodide,…
29	BM - 29	56.75	18.75	0	16.3	7.45	0	0	417	33	445	﻿Sugar, Soy Protein Isolate, Palm Oil, Corn Syrup Solids, Cocoa Powder, Calcium Phosphate, Potassium Citrate, salt, Potassium Phosphate, Lecithin, Zinc Oxide, Monoglycerides, Artificial Chocolate Flavor, Magnesium Phosphate, Ascorbic Acid, ferric Diphosphate, Calcium Pantothenate, Riboflavin, Vitamin A, Niacinamide, Pyridoxine Hydrochloride, Thiamin Mononitrate, Potassium Iodide, Folic Acid, Vita…
30	BM - 30	35.5	20	22	10	2	0.05	10	400	28	356	Milk Solids, Dietary Fibre (26% [Wheat Dextrin (18%), Corn Dextrin (8%)]. Edible Vegetable Fat Powder [High Oleic Sunflower Oil, Corn Solids, Sodium Caseinate, Emulsifier (INS 471), Antioxidant (INS 305)1, Nature Identical Flavouring Substances, Minerals, Soy Protein Isolate, Medium Chain Triglyceride Oil (Palm Kernel Oil), Vitamins, Non-Caloric Sweetener (INS 950). Allergen Information: Contains…	Low GI
31	BM - 31	52	34	3	4	2.5	0.05	35	500	25	374	Milk Solids (31%) of which Casein (9%)] Protein Products (27%) [Whey Protein Concentrate (22%), Soy Protein Isolate (5%)] Cereal Extract (Malted Barley, Barley, Malted Wheat, Wheat), Cocoa Powder, Dietary Fibre (Wheat Dextrin-Soluble Fibre), Edible Vegetable Fat powder (High Oleic Sunflower Oil) [Emulsifier (INS 471), Antioxidant (INS 305)] Minerals, Wheat Gluten, Nature-Identical Flavouring Subs…	Low GI
32	BM - 32	52	34	3	4	2.5	0.05	35	500	30	374	Skimmed Milk Powder [(50%) of which Casein (14%)], Protein Products (21%) [Whey Protein Concentrate (15%), Soy Protein Isolate (6%)], Cereal Extract (Barley, Malted Barley, Millet, Wheat), Edible Vegetable Fat Powder (High Oleic Sunflower oil) [Emulsifier (INS 471), Antioxidant (INS 305)], Dietary Fibre (Wheat Dextrin- Soluble Fibre), Nature Identical Flavouring Substances, Minerals, Medium Chain…	Low GI
33	BM - 33	58.5	22	8	5	1	0.005	10	620	35	351	Milk Solids (75%), Dietary Fibre (Wheat Dextrin), Edible Fat powder [High Oleic Sunflower Oil, Corn Solids, Sodium Caseinate, Emulsifier (INS 471), Antioxidant (INS 305)], Cereal Extract, Minerals, Vitamins, Docosahexaenoic Acid (DHA) powder from Schizochytrium sp. (0.51%) Edible Vegetable Oil (Palm Kernel oil), Natural Flavour, Nature Identical flavouring substances, Natural Colour [INS 100(i)],…
34	BM - 34	62	18		11	2.5	0		400	21.8	419	Milk Solids (54.7%), Sugar, Peanut Oil, Maltodextrin, Minerals, Vitamins, Inositol, Taurine, L-Carnitine. Other Nutrients: Inositol: 30mg, Carnitine : 7mg
35	BM - 35	81.3	13.8	8.6	1.2	0.5	0	0	500	54.4	392.4	Milk powder, popped ragi, jaggery, green gram, cardamom, iodised salt	Cholesterol free, trans fat free, rich in dietary fibre, rich source of protein

## Sheet: Extruded Snacks
S.No	Product Code	Carbohydrate (g/100g)	Protein (g/100g)	Dietary Fibre (g/100g)	Total fat (g/100g)	Saturated fat (g/100g)	Trans Fat (g/100g)	Cholesterol (mg/100g)	Sodium (mg/100g)	Sugar (g/100g)	Energy (Kcal/100g)	Ingredient list
1	ES - 1	56.8	6.4		33.7	15.2	0.1		694	1.7	556	Cereal Products (64%) (Rice Meal (43.5%), Corn Meal (20%)), Edible Vegetable Oil (Palmolein), *Seasoning (~Spices and Condiments, lodised Salt, Sugar, Flavour (Natural and Nature Identical Flavouring Substances), Black Salt, Tomato Powder, Acidity Regulators (330, 296, 334), Colour(160c), Maltodextrin), Gram Meal (3%). *As flavouring agent. "Contains Onion and Garlic
2	ES - 2	56.2	5.6		34.5	15.5	0.1		680	2	558	﻿Cereal Products (57%) (Rice Meal (38%), Corn Meal (19%)), Edible Vegetable Oil (Palmolein), *Seasoning (~Spices & Condiments, Sugar, lodised Salt, Acidity Regulators (330, 296), Flavour (Natural and Nature Identical Flavouring Substances), Flavour Enhancers (627, 631), Edible Vegetable Oil (Corn Oil), Color (160c), Emulsifier (414)), Gram Meal (6%). *As flavouring agent. ~Contains Onion and Garl…
3	ES - 3	56.3	5.3		34.4	16	0.1		1021	1.9	556	﻿Rice Meal (42.8%), Edible Vegetable Oil (Palmolin Oil), Corn Meal (19.8%), Gram Meal (3.3%), "Spices & Condiments (Chilli Powder, Onion Powder, Garlic Powder, Tamarind Powder, Amchur, Fennel Powder, Parsley Leaf Powder, Spice Extract), Salt, Sugar, Citric Acid (330).
4	ES - 4	66.5	6.4		27.1	12.2	0.1		770	4.5	536	﻿Cereal Products (67%) (Corn Meal (53%), Rice Meal), Edible Vegetable Oil (Palmolein), **Seasoning (Sugar, lodised Salt, Maltodextrin, ~Spices and Condiments, Milk Solids, Cheese, Salt Substitute (Potassium Chloride), Flavour (Natural and Nature Identical Flavouring Substances), Flavour Enhancers (627, 631), Acidity Regulators (296, 330), Emulsifying & Stabilising Agent ((331(iii), 471, 327)), Gr…
5	ES - 5	58.7	8.6		28.7	13.4	0.1		878	0.5	527	﻿Edible Vegetable Oil (Palmolein Oil), Starch, Besan (21.4%), Rice Flour (16.3%), Potato Powder, *Spices & Condiments (Onion Powder, Coriander Powder, Chilli Powder, Amchur, Star Anise Powder, Anardana Powder, Turmeric Powder, Black Pepper Powder, Ginger Powder, Large Cardamom Powder), Salt, Black Salt, Milk Solids, Citric Acid (INS 330), Sugar, Tomato Powder.
6	ES - 6	56.2	5.3		34.6	16.1	0.1		920	3.8	557	﻿Rice Meal (41.4%), Edible Vegetable Oil (Palmolin Oil), Corn Meal (19.1%), Gram Meal (3.2%), Sugar, Salt, Tomato Powder (1.2%), Spices & Condiments (Chilli Powder, Onion Powder, Spices Extract, Black Pepper Powder, Ginger Powder, Cinnamon Powder, Clove Powder, Nutmeg Powder), Beetroot Powder, Citric Acid (330).
7	ES - 7	65.6	6.6		23.4	8.7	0.1		641	6.5	499	﻿Corn (79%), Edible Vegetable Oil (Palmolein), *Seasoning (Sugar, lodised Salt, "Spices & Condiments, Acidity Regulators (296, 330, 260), Flavour (Natural and Nature Identical Flavouring Substances), Fructose, Flavour Enhancers (631, 627), Tomato Powder, Wheat Maltodextrin, Anticaking Agent (551), Color (160c), Antioxidant (300)). *As flavouring agent. "Contains Onion and Garlic.
8	ES - 8	65.1	7.1		23.4	9	0.1		605	4.5	499	﻿Corn (77%), Edible Vegetable Oil (Palmolein), *Seasoning (Milk Solids, Refined Wheat Flour (Maida), lodised Salt, Flavour (Natural and Nature Identical Flavouring Substances), Cheese Powder, Tomato Powder, "Spices & Condiments, Anticaking Agent (551), Color (160c), Acidity Regulator (330)). *As flavouring agent. "Contains Onion and Garlic.
9	ES - 9	66.6	6.9		24.4	10.6	0.1		591	4.5	510	﻿ Corn (78%), Edible Vegetable Oil (Palmolein Oil), Sugar, *Spices & Condiments (Garlic Powder, Onion Powder, Chilli, Spice Extract), Rice Flour, lodised Salt, Potassium Chloride (508), Citric Acid (330).
10	ES - 10	60.7143	6.07	3.57143	28.5714	3.57143	0			3.57143	535.714	Corn, Vegetable Oil (Sunflower, Corn, and/or Canola Oil), Maltodextrin (Made From Corn), Salt, Whey, Cheddar Cheese (Milk, Cheese Cultures, Salt, Enzymes), Buttermilk, Monosodium Glutamate, Artificial Color (Red 40 Lake, Yellow 6 Lake, Yellow 6, Yellow 5), Natural and Artificial Flavors, Romano Cheese (Cow's Milk, Cheese Cultures, Salt, Enzymes), Onion Powder, Citric Acid, Spices, Dextrose, Tomat…
11	ES - 11	54.6	6.4		32.4	12.2	0.1		868	2	536	Potato, Edible vegetable oil, Seasoning (Sugar,iodsed salt, spices & condiments)
12	ES - 12	58.1	5.9		32.3	14.9	0.1		790	6.2	547	Rice grits (36.6%), seasoning mix (refined palmolein, , refined sugar, spices and condiments, iodised salt, acidity regulator (INS 330, INS 296, INS 334), hydrolysed vegetable protein, anti caking agent ( INS 551), flavour enhacers ( INS 627, INS 631), refined palmolein, corn grits (11.2%), gram grits (8.6%), and acidity regulator ( INS 330).
13	ES - 13	55	9.1		32	16.9				2.6	546	Rice grits, seasoning mix (refined palmolein, spices and condiments, salt, garlic, refined sugar, tamarind powder, maltodextrin), anti caking agent (INS 551), Yeast extract, non dairy creamer ( glucose syrup, caseinate, hydrogenated vegetable oil), stabilizers ( INS 340 (II), INS 452 (I)), emulsifier (INS 471), acidity regulator (INS 330), flavour enhancers( INS 627, INS 631), Lime juice powder, …
14	ES - 14	61	6.3		28.9	13.9	0.01	0.1	731.1	3.9	521	rice grits, seasoning mix ( refined palmolein, refined sugar, spices & condiments,iodised salt,milk solids, garlic powder, hydrolysed veg protein,onion powder, yeast extract,acidity regulator (INS 330),Anti caking agent (INS 551), Flavour enhancers( INS 631, INS 627),refined palmolein,corn grits, gram grits, acidity regulator(INS 500(ii)).
15	ES - 15	58.2	6.7		31.7	15.3	0.1		789.2	5.8	539	rice grits, seasoning (refined palmolein, refined sugar, spices & condiments,iodised salt,refined wheat flour, black salt, tamrind powder, natural identical flavouring substances, tomato powder, jaggery powder, natural flavours and natural flavouring substances and hydrolyzed vegetable protein), refined palmolein, degermed corn grits, bengal gram grits
16	ES - 16	61.6	6.2		28.9	10.4	0.01	0.1	638.6	5.2	523	Rice grits, seasoning mix (refined palmolein, salt, refined sugar, tomato powder, spices and condiments,maltodextrins, onion powder,garlic powder, acidity regulator (INS 330, INS 296 ), milk solids, anti caking agent (INS 551), Yeast extract, Flavour enhancers(INS 627), corn grits, gram grits, acidity regulators (INS 500 (II)).
17	ES - 17	60.6	6.8		29.2	13.4	0.01	0.1	835	3.2	526	Rice grits, seasoning mix (refined palmolein, salt, refined sugar, tomato powder, spices and condiments,maltodextrins, onion powder,garlic powder, acidity regulator (INS 330, INS 296 ), milk solids, anti caking agent (INS 551), Yeast extract, Flavour enhancers(INS 627), corn grits, gram grits, acidity regulators (INS 500 (II)).
18	ES - 18	55	5.6		35.9	17.8	0.1		775	6.4	566	Rice grits,refined palmolein, corn grits, seasoing mix (sugar, mixed spices, iodized salt, hydrolyzed veegtable protein, acidity regulator (INS 330, INS 296 ), anti caking agent (INS 551), flavour enhancers (INS 627, INS 631), bengal gram grits
19	ES - 19	57.3	5.5		32.8	15.5	0.1	0	738.4	1.7	546	Rice grits, refined palmolein, seasoning (Refined palmolein, spices and condiments, onion powder, iodized salt, altodextrin, black salt, flavour enhancers (INS 508), tomato powder, sugar, hydrolyzed vegetable protein, corn grits and bengal gram grits
20	ES - 20	50.5	7.1		33.4	14.2	0.1	0	824.6	1.5	531	Potato (60.0%), Refined Palmolein, Seasoning (Iodized Salt, Red Chilli Powder (1.1%), Maltodextrin, Spices and Condiments, Onion Powder, Refined Wheat Flour (Maida), Nature Identical Flavouring Substances, Black Salt, Milk Solids, Natural Flavours and Natural Flavouring Substances, Sugar, Tomato Powder, Hydrolyzed Vegetable Protein, Garlic Powder and Flavour Enhancer (Ins 508)) And Iodized Salt.
21	ES - 21	48.9	8.9		36.1	17.7	0.1			0.1	556	Potato (64%), Refined Palmolein, Iodized Salt (1.4%)
22	ES - 22	55.8	6.8		31.6	15	0.1	0	872.2	6.1	535	Potato (60.2%), Refined Palmolein, Seasoning (Sugar, Iodized Salt, Tomato Powder (1.0%), Nature Identical Flavouring Substances, Beetroot Powder, Natural Flavours And Natural Flavouring Substances, Onion Powder, Yeast Extract, Garlic Powder, Dehydrated Parsley, Flavour Enhancer (Ins 508), Medium Chain Triglycerides (Coconut Oil And Refined Palm Oil) And Colour [INS 160a(I)]) And Iodized Salt
23	ES - 23	57.2	7.4		31.6	14.8	0.1	0.1	499.6	3.5	534	Potato (60.1%), Refined Palmolein, Seasoning (Sugar, Maltodextrin, Milk Solids (1.5%), Iodized Salt, Onion Powder (0.6%), Natural Flavours And Natural Flavouring Substances, Fat Powder, Nature Identical Flavouring Substances, Dehydrated Parsley Leaves (0.29%), Fructose, Refined Palmolein And Black Pepper) And Iodized Salt.
24	ES - 24	57.6	6.5		31.3	15.8	0.1	0	822.9	2.8	538	Potato (60.9%), Refined Palmolein, Seasoning (Onion Powder, Spices And Condiments, Iodized Salt (1.3%), Black Salt, Sugar, Natural Flavours And Natural Flavouring Substances, Nature Identical Flavouring Substances, Tomato Powder, Hydrolyzed Vegetable Protein, Flavour Enhancer (Ins 508), Garlic Powder (0.08%), Yeast Extract And Maltodextrin) And Iodized Salt (0.3%).
25	ES - 25	64	5.9		24.9	11.7	0.1		856	5.2	504	Degermed corn grits, seasoning mix {refined palmolein, sugar, iodized salt, milk solids, onion, spices & Condiments, garlic, fructose, refined palm oil, refined coconut oil, anticaking agent (ins 551), dried glucose syrup, flavour enhancer (ins 635), acidity regulators [ins 330, ins 270, ins 331(iii)], dextrose, stabilizers [ins 339(ii), ins 340(ii), ins 407] and emulsifier(ins471)} #Used as Flav…
26	ES - 26	64.4	6		25	11.7	0.1		976	3.4	507	Dedermed corn grits, seasoning mix {refined palmolein, spices & condiments (onion, garlc, chilli, coriander, cumin, turmeric), sugar, iodized salt, maltodextrin, milk solids, hydrolysed vegetables, protein, anticacking agent, emulsifier (ins 414), flavour enhancers (ins 627, ins 631), refined palm oil)) #Used as Flavouring agent.
27	ES - 27	49.7	17.5		26.4	11.7	0.1		897	0.6	486	Bengal Gram (30.7%), Green Gram (22.5%), Lentil (21.7%), Refined Palmolein And Seasoning (#Spices And Condiments, Iodized Salt, Black Salt, Natural Flavours And Natural Flavouring Substances, Maltodextrin, Onion Powder, Starch, Garlic Powder, Nature Identical Flavouring Substances, Tamarind Powder, Refined Palmolein, Dehydrated Kachri, Dehydrated Yellow Chilli And Hydrolyzed Vegetable Protein).
28	ES - 28	67	8.7		19.8	9.1	0.1	0	970	9.2	483	Corn Flour (31.2%). Whole Wheat Flour (Atta) (21.6%). Edible Vegetable Oil (Palmolein Oil). Rice Flour (17.8%). Seasoning (Sugar, lodised Salt. *Spices & Condiments, Milk Solids, Acidity Regulators (INS 330, INS 334). Corn Starch, Anticaking Agent (INS 551), Stabilizer (INS 414). Flavour Enhancers (INS 627, INS 631). Colour (INS 160c). Natural and Nature Identical Flavouring Substances). Gram Flo…
29	ES - 29	71	6.3	2.9	18.5	9.2	0.19	0	770	7.1	476	Corn Flour (45%), Rice Flour (29%), Edible Vegetable Oil (Palmolein Oil), Seasoning [Sugar, Maltodextrin, lodised Salt, Milk Solids, *Spices and Condiments (Contains Onion), Shortening Powder (Stabilisers (INS 339(ii), INS 340(ii), INS 407), Emulsifier (INS 471), Anticaking Agent (INS 551), Acidity Regulator (INS 331(iii))}, Natural and Nature Identical Flavouring Substances, Acidity Regulators (…
30	ES - 30	55	7.3	3.7	33.5	8	0.1	0	810	1.1	552	Potato, edible vegetable oil, seasoning
31	ES - 31	71	6.5	2.7	17.6	2.4	0	0	770	2	468	Rice Flour (24%), Jowar Flour (20%), Corn Flour (17%), Edible Vegetable Oil (Sunflower), Potato Powder, Seasoning (Salt, Sugar, *Spices & Condiments, Acidity Regulator (INS 330), Anticaking Agent (INS 551), Dehydrated Herb, Flavour Enhancers (INS 627, INS 631), Antioxidant (INS 300)), Dehydrated Tomato Powder (3%), Salt.
32	ES - 32	66	6.1	2.1	24	11.3	0.05	0	840	7.7	504	Corn Flour (70%), Refined Palmolein Oil, Seasoning (Sugar lodised Salt, *Spices and Condiments (Contains Onion an Garlic), Black Salt, Acidity Regulators (INS 296, INS 330), Flavour Enhancers (INS 627, INS 631), Tomato Powder (1.4%), Tamarind Powder, Hydrolysed Vegetable Protein (Soya), Anticaking Agent (INS 551), Colour (INS 160c), Natural and Nature Identical Flavouring Substances), Anticaking …
33	ES - 33	66	5.1	2.8	24.5	11.7	0	0	920	4.9	507	Corn Flour (70%), Refined Palmolein Oil, Seasoning (Sugar lodised Salt, *Spices and Condiments (Contains Onion an Garlic), Black Salt, Acidity Regulators (INS 296, INS 330), Flavour Enhancers (INS 627, INS 631), Tomato Powder (1.4%), Tamarind Powder, Hydrolysed Vegetable Protein (Soya), Anticaking Agent (INS 551), Colour (INS 160c), Natural and Nature Identical Flavouring Substances), Anticaking …
34	ES - 34	70	6.5	4	19	2.2	0.18	0	900	11.6	475	﻿Wheat Flour (28%), Rice Flour (23%), Corn Flour (19%), Edible Vegetable Oil (Sunflower), Gram Flour (12%), Seasoning [Sugar, Salt, Mango Powder, Acidity Regulator (INS 330), Spices and Condiments (Chilli), Tomato Powder (5%), Onion Powder, Anticaking Agent (INS 551), Edible Vegetable Oil (Palm Oil), Antioxidant (INS 319)], Sooji (6%), Oats (3%), Soya Flour (3%), Ragi Flour (3%), Salt and Turmeri…
35	ES - 35	39	14.1		40.8	8.7	0.05	2.5	754	3.1	579.6	﻿Tepary Beans Flour, Edible Vegetable Oil (Cotton Seed, Corn & Palmolein Oil), Gram Pulse Flour, lodised Salt. *Spices & Condiments (Red Chilli Powder, Black Pepper Powder, Ginger Powder, Clove Powder, Mace Powder, Nutmeg Powder and Cardamom Powder).
36	ES - 36	65.78	7.99	14.3	21.68	9.47	0.1		400	0.5	490.21	Corn (68%), Palmolein Oil, Dehydrated Vegetables (Onion Powder, Garlic Powder, Tomato Powder), Sugar, Iodised Salt, Milk Solids (Cream Powder (6%), Whey Powder (5%), Cheese Powder (4%), Spices & Condiments (Chilli Powder, Pepper Black Powder, Oregano Powder, Cumin Powder), Maltodextrin, Acidity Regulators (INS 330, INS 270), Anticaking Agent (INS 551)
37	ES - 37	64.9	7.97	15.3	21.96	9.64	0.1		810	2.41	489.11	Corn (68%), Palmolein Oil, Iodised Salt, Spices, Condiments & Herbs (Chilli Powder & Flakes (21%), Cumin Powder, Turmeric Powder, Parsley Flakes), Dehydrated Vegetables (Garlic Powder, Onion Powder), Maltodextrin, Sugar, Acidity Regulator (INS 330), Flavour Enhancer (INS 627, INS 631), Anticaking Agent (INS 551)
38	ES - 38	65.5	8.86	16.75	20.09	8.93	0.1		530	3.29	478.22	Corn (68%), Palmolein Oil, Milk Solids (Whey Powder (21%), Cream Powder (16%), Cheese Powder (16%)), Iodised Salt, Dehydrated Vegetable (Onion Powder), Sugar, Maltodextrin, Hydrolysed Vegetable Protein Powder (Soy), Acidity Regulators (INS 330, INS 270), Anticaking Agent (INS 551)
39	ES - 39	68.18	9.15	15.42	18.31	8.1	0.1		680	3.9	474.11	﻿Corn (68%), Palmolein Oil, Sugar, Dehydrated Vegetables (Tomato Powder (13%), Garlic Powder, Onion Powder), Iodised Salt, Spices & Condiments (Chilli Powder, Coriander Powder, Cumin Powder, Clove Powder), Acidity Regulators (INS 296, INS 330, INS 334), Flavour Enhancers (INS 627, INS 631), Anticaking Agent (INS 551)
40	ES - 40	61.14	6.92	16.73	25.88	11.42	0.1		990	2.12	505.15	﻿Corn(68%), Palmolein Oil, Maltodextrin, Sugar, Salt, Mixed Spices (Green Chilli, Amchur, Coriander, Turmeric, Fennel, Licorice, Paprika, Spice Extract), Dehydrated Vegetables (Garlic, Onion, Tomato), Dried Fruit Powder (Tamarind, Lemon Juice), Acidity Regulator (INS 262 (I), INS 260, INS 330), Whey Solids (Milk), Edible Vegetable Fat (Palm), Hydrolysed Vegetable Protein (Soy), Jalapeno (1.25%), …
41	ES - 41	63.57	8.06	18.02	24.34	10.81	0.1		510	0.5	505.52	Corn (68%), Palmolein Oil, Maltodextrin, Salt, Sugar, Dehydrated Vegetables (Garlic, Onion), Mixed Spices (Red Chilli (10%), Cumin, Green Chilli), Hydrolyzed Vegetable Protein (Soy), Edible Vegetable Fat (Palm), Whey Solids (Milk), Acidity Regulators (INS 330, INS 296), Flavour Enhancers (INS 627, INS 631), Anticaking Agent (INS 551), Edible Vegetable Oil (Palmolein)
42	ES - 42	59.5	8.5		25	11	0.1			3.4	963	Corn Meal, Rice Meal, Edible Vegetable Oil (Palmolein Oil), Besan, *Spices & Condiments (Onion Powder, Chilli Powder, Amchur, Coriander Powder, Ginger Powder, Garlic Powder, Black Pepper Powder, Turmeric Powder, Fenugreek Powder), Salt, Wheat Fibre, Black Salt, Tomato Powder, Sugar, Citric Acid (INS 330).
43	ES - 43	57.1429	7.14286		35.7143	5.35714	0	0		3.57143	640	Enriched Corn Meal (Corn Meal, Ferrous Sulfate, Niacin, Thiamin Mononitrate, Riboflavin, Folic Acid). Vegetable Oil (Corn, Canola, and/or Sunflower Oil), Cheese Seasoning (Whey, Cheddar Cheese [Milk, Cheese Cultures, Salt, Enzymes], Canola Oil, Maltodextrin [Made from Corn], Natural and Artificial Flavors, Salt, Whey Protein Concentrate, Monosodium Glutamate, Lactic Acid, Citric Acid, Artificial …
44	ES - 44	53.5714	3.57143		39.2857	5.35714	0	0	892.857	0	607.143	Enriched Corn Meal (Corn Meal, Ferrous Sulfate, Niacin, Thiamin Mononitrate, Riboflavin, Folic Acid), Vegetable Oil (Corn, Canola and/or Sunflower Oil), FLAMIN' HOT Seasoning (Maltodextrin [Made From Corn], Salt, Sugar, Monosodium Glutamate, Yeast Extract, Citric Acid, Artificial Color [Red 40 Lake, Yellow 6 Lake, Yellow 6, Yellow 5], Sunflower Oil, Cheddar Cheese [Milk, Cheese Cultures, Salt, En…
45	ES - 45	67.8571	7.14286	7.14286	21.4286	3.57143	0	0	175	3.57143	485.714	Corn, Edible vegetable oil (Corn oil), Iodized salt, Flavourings (Malt vinegar, Vinegar powder), Acidity regulator (Citric acid - INS 330, Malic acid - INS 296)
46	ES - 46	63.84	7.36	7.68	24.6	4.37	0	0	608.2	2.51	506.2	Corn (70%), Corn Oil, Maltodextrin, Salt, Flavorings, Milk Solids, Sugar, Shortening Powder, Spices & Condiments, Acidity Regulator (270), Stabilizer (Hydrolyzed Vegetable Protein), Anti-Caking Agent (551), Flavor Enhancer (635).
47	ES - 47	67.8571	7.14286	7.14286	21.4286	3.57143	0	0	671.429	3.57143	482.143	Corn (70%), Edible Vegetable Oil (Corn Oil), Sugar, Dehydrated Vegetable Powder (Tomato Powder (1.2%), Onion Powder & Garlic Powder), lodized Salt, Spices & Herbs (Chili, Ginger, Cinnamon, Clove, Oregano, Turmeric, Black Pepper & Parsley), Milk Solids, Soya Sauce Powder, Acidity Regulator (Citric Acid- INS 330, Malic Acid- INS 296)
48	ES - 48	67.8571	7.14286	7.14286	21.4286	3.57143	0	0	671.429	3.57143	482.143	Com (70%), Edible Vegetable oil (Corn oil), lodized Salt, Spices & Herbs (Chili (12%). Black Pepper, Red Bell Pepper, Oregano) Corn Starch, Sugar, Lime Juice Powder, Garlic Powder, Soya Sauce Powder, Acidity regulator (Citric Acid-INS 330)
49	ES - 49	78	6.2		9.7					2	625	Nachni Flour, refined palmolein oil, sago flour, lentil flour, rice flour, red chilli, dry mango powder, rock salt, sugar, iodised salt contains natural identical flavour peri peri
50	ES - 50	41.72	10.9		38.9					0	561	rice flour, roasted channa, seasame, jeera, chilli powder, ground nut, veg oil, salt, asafoeitida.
51	ES - 51	49.5	7.6		38.5					0	575	besan, potato, chilli powder, turmeric powder, asafoeitida, amchoor, citric acid, fennel, clove, cinnamon, coriander, nutmeg, cumin, pepper, fenugreek, ginger, cardamom, veg oil, salt.
52	ES - 52	54	8		33				750		539	rice, maida, roasted channa, dry coconut, seasame, jeera, fresh chilli, asafoitida, salt, veg oil.
53	ES - 53	78	7.14	10	8.92	3.5			857	3.5	428	Corn flour, whole wheat flour, rice flour, whole oat flour, palm oil (contain antioxidant TBHQ E319), sugar, salt, sunflower seed
54	ES - 54	67	7.14	7.1	21	8.9			1178	7.1	500	Corn flour, whole wheat flour, rice flour, whole oat flour, palm oil (contain antioxidant TBHQ E319), cheese seasoning powder,(cheese powder (cheese culture, buttermilk solid, sodium phosphate, lactic acid), dairy product (full cream milk, skimmed milk), spics (onion, black pepper, chili), tomato powder, flavour enhancer - (E631, E627), Acidity regulator - E270, mustard powder, yeast extract powd…
55	ES - 55	67	7.1	7.1	21	8.9			1571	7.1	500	Corn flour, whole wheat flour, rice flour, whole oat flour, palm oil (contain antioxidant TBHQ E319), sugar, sweet, chilli seasoning powder (dairy solids (whey protein), tapioca starch, hydrolysed vegetable protein, vegetables(garlic pwoder), spices and herbs (chilli powder), anti-caking agent (E551), maltodextrin, paprika oleoresin, flavour enhancer - E631, E 627, stabiliser - E339i, Natural swe…
56	ES - 56	39.3	13.2		45	18.9	0			0	615	moth flour, edible vegetable oil, bengal gram flour, salt, spices and condiments (chillies and capsicum, ginger, nutmeg, long pepper, cloves, black pepper, mace, cardamom, bay leaf, cinnamon
57	ES - 57	47.7	7.8		42		0			0	600	Potato, edible vegetable oil (palmolein), gram flour, moth flour, stach, ediblecommon salt, spices and condiments, seasoning (starch, maltodextrin, edible common salt, spices, anticaking agent (silicon dioxide)
58	ES - 58	55.7	8.3		34	16.2	0			2.4	562	Potato, edible vegetable oil (palmolein), seasoning mixed powder (milk solids (2.3%), sugar, salt, onion powder (1.5%), herbs, citric acid, malic acid, lactic acid, anti caking agent (551)
59	ES - 59	55.8	8		34		0			1.2	561	Potato, refined palmolein oil, seasoning (whey powder, onion powder -3%, iodised salt, anticaking agent E551
60	ES - 60	54	8		36	17.2	0			0	572	Potato, refined palmolein oil, iodised salt.
